# Supplementary material for: Splicing factors Sf3A2 and Prp31 have direct roles in mitotic chromosome segregation
Source: eLife. 2018 Nov 26;7:e40325. doi: 10.7554/eLife.40325 (PMC6287947; doi:10.7554/eLife.40325)
Supplement: Figure 1—source data 1. [file elife-40325-fig1-data1.xlsx]

## Sheet: Fig. 1
Figure 1A
	Sf3A2 in Sf3A2 RNAi cells
	1st experiment		Band	Volume (Int)	Sf3A2/tub Ratio	Mean Sf3A2 int in mock	Mean Sf3A2 int in Sf3A2 RNAi	Sf3A2 RNAi/Sf3A2 mock
		Sf3A2 RNAi	tub	61710762
			Sf3A2	3401540	0.0551207	0.212264	0.0534238	0.251685
		mock	tub	56074318
			Sf3A2	10519493	0.187599
		Sf3A2 RNAi	tub	54589311
			Sf3A2	2823734	0.0517269
		mock	tub	53784453
			Sf3A2	12743108	0.236929
	2nd experiment	Sf3A2 RNAi	tub	15254070
			Sf3A2	2232330	0.146343
		mock	tub	14509410
			Sf3A2	15613920	1.07612	1.07612	0.178115	0.165515
		Sf3A2 RNAi	tub	14718360
			Sf3A2	3089190	0.209887
	3rd experiment	Sf3A2 RNAi	tub	3796276
			Sf3A2	705140	0.185745
		mock	tub	4163871
			Sf3A2	4007072	0.962343	0.962343	0.172331	0.179074
		Sf3A2 RNAi	tub	4924514
			Sf3A2	782585	0.158916			0.198758
	Prp31 in Prp31 RNAi cells
	1st experiment		Band	Volume (Int)	Prp31/actin Ratio	Mean Prp31 int in mock	Mean Prp31 int in Prp31 RNAi	Prp31 RNAi/ Prp31 mock
		Prp31 RNAi	Prp31	41633	0.018206
			actin	2286777
		mock	Prp31	1370169	0.579507	0.579507	0.0408585	0.0705055
			actin	2364370
		Prp31 RNAi	Prp31	135718	0.0635109
			actin	2136923
	2nd experiment	Prp31 RNAi	Prp31	633262	0.0287151
			actin	22053240
		mock	Prp31	22890608	0.842416	0.842416	0.0467284	0.0554694
			actin	27172560
		Prp31 RNAi	Prp31	1349283	0.0647416
			actin	20841060
	3rd experiment	Prp31 RNAi	Prp31	541751	0.0373446
			actin	14506800
		mock	Prp31	12320130	0.943703	0.943703	0.0566582	0.0600382
			actin	13055097
		Prp31 RNAi	Prp31	1517444	0.0759718			0.0620044
			actin	19973778

## Sheet: Fig. 1- Suppl 4
Figure 1 - Suppl 4
		Sf3A2 in GAL80ts-GAL4>UAS-Sf3A2RNAi brain		Band No.	Volume (Int)	Sf3A2/tub Ratio	Sf3A2 RNAi/Sf3A2 mock
		1st experiment	GAL80ts-GAL4>UAS-Sf3A2RNAi	tub	36843056
				Sf3A2	1512463	0.0410515	0.277548
			UAS-Sf3A2RNAi	tub	46375742
				Sf3A2	6859333	0.147908
		2nd experiment	GAL80ts-GAL4>UAS-Sf3A2RNAi	tub	4340083
				Sf3A2	374678	0.0863297	0.236076
			UAS-Sf3A2RNAi	tub	4923376
				Sf3A2	1800406	0.365685
		3rd experiment	GAL80ts-GAL4>UAS-Sf3A2RNAi	tub	6153576
				Sf3A2	859089	0.139608	0.319755
			UAS-Sf3A2RNAi	tub	6733881
				Sf3A2	2940073	0.436609
							0.277793	Mean
							0.04184	SD
		Prp31 in GAL80ts-GAL4>UAS-Prp31RNAi brain		Band No.	Volume (Int)	Prp31/tub Ratio	Prp31 RNAi/ Prp31 mock
		1st experiment	GAL80ts-GAL4>UAS-Prp31RNAi	Prp31	492900	0.0256336
				actina	19228665		0.199005
			UAS-Prp31RNAi	Prp31	2575005	0.128809
				actina	19990911
		2nd experiment	GAL80ts-GAL4>UAS-Prp31RNAi	Prp31	783816	0.410376
				actina	1909996		0.39044
			UAS-Prp31RNAi	Prp31	2068704	1.05106
				actina	1968208
		3rd experiment	GAL80ts-GAL4>UAS-Prp31RNAi	Prp31	5024075	0.0689692
				actina	72845229		0.303909
			UAS-Prp31RNAi	Prp31	16867037	0.22694
				actina	74323693
							0.297785	Mean
							0.0958643	SD
