# Supplementary material for: Splicing factors Sf3A2 and Prp31 have direct roles in mitotic chromosome segregation
Source: eLife. 2018 Nov 26;7:e40325. doi: 10.7554/eLife.40325 (PMC6287947; doi:10.7554/eLife.40325)
Supplement: Figure 4—source data 1. [file elife-40325-fig4-data1.xlsx]

## Sheet: Fig 4B
	F-test (https://www.easycalculation.com/statistics/ftest.php)
	Measurements from 5 embryos, with values averaged from ~8 spindles per embryo
Control
	movie 1	movie 2	movie 3	movie 4	movie 5				Mean	SD
NEB	0	0	0	0	0
NEB to Alignment	26	32	28	24	30				28	3.16228
Alignment to Initial segregation	118	132	104	120	100				114.8	12.9306
Sf3A2
	movie 1	movie 2	movie 3	movie 4	movie 5
NEB	0	0	0	0
NEB to Alignment	28	32	26	26	30				28	2.60768		Not sig
Alignment to Initial segregation	196	176	130	280	300				216.4	71.6715		t-test significance = 0.014
Segregation to Decondensation	22	64	64	48	60			44	50.3333	16.2193		Not sig
Prp31
	movie 1	movie 2	movie 3	movie 4	movie 5
NEB	0	0	0
NEB to Alignment	28	40	36	30					33.5	5.50757		Not sig
Alignment to anaphase onset	138	240	144	162	150				171	47.1169		t-test significant = 0.029
anaphase to Decondensation	22	64	60	60			42		49.6	17.6295		Not sig
	Measurements from 5 embryos, with values averaged from ~8 spindles per embryo
Segregation to Decondensation	56	60	52	56					56	3.26599

## Sheet: Fig 4D
Metaphase spindle length
Spindle lengths from at least 4 embryos. Images 10 frames prior to initial segregation
CONTROL				SF3A2				Prp31
pixels	um			pixels	um			pixels	um
142.27	14.9758			95.57	10.06			85.91	9.04316
147.11	15.4853			92.15	9.7			79.63	8.38211
137.83	14.5084			96.01	10.1063			77.39	8.14632
127.82	13.4547			97.31	10.2432			83.86	8.82737
122.45	12.8895			70.26	7.39579			85.15	8.96316
131.62	13.8547			87.65	9.22632			79.2	8.33684
126.19	13.2832			87.1	9.16842			88.23	9.28737
125.57	13.2179			92.88	9.77684			80.5	8.47368
131.62	13.8547			91.74	9.65684			89.49	9.42
123.45	12.9947			87.78	9.24			90.27	9.50211
121.63	12.8032			81.61	8.59053			90.14	9.48842
128.89	13.5674			93.01	9.79053			80.41	8.46421
124.69	13.1253			91.84	9.66737			89.47	9.41789
137.66	14.4905			94.14	9.90947			78.85	8.3
138.11	14.5379			90.58	9.53474			107.7	11.3368
134.69	14.1779			92.78	9.76632			96.03	10.1084
141.36	14.88			88.13	9.27684			93.09	9.79895
131.65	13.8579			84.44	8.88842			81.39	8.56737
136.42	14.36			82.31	8.66421			102.12	10.7495
129.44	13.6253			79.02	8.31789			90.61	9.53789
124.63	13.1189			83.53	8.79263			96.9	10.2
129.44	13.6253			92.71	9.75895			89.54	9.42526
131.35	13.8263			84.67	8.91263			88.28	9.29263
128.22	13.4968			91.13	9.59263			85.7	9.02105
126.5	13.3158			86.13	9.06632			91.02	9.58105
125.87	13.2495			86.03	9.05579			79.63	8.38211
118.7	12.4947			78.82	8.29684			81.02	8.52842
122.19	12.8621			86.81	9.13789			90.45	9.52105
117.46	12.3642			73.66	7.75368			92.7	9.75789
106.04	11.1621			77.98	8.20842			83.77	8.81789
116.66	12.28			108.7	11.4421			85.09	8.95684
111.87	11.7758			111.13	11.6979			90.35	9.51053
114.89	12.0937			119.35	12.5632			80.65	8.48947
113.95	11.9947			114.33	12.0347			87.32	9.19158
117.95	12.4158			89.57	9.42842			87.48	9.20842
117.66	12.3853			101.51	10.6853			74.33	7.82421
				105.25	11.0789			85.6	9.01053
				108.8	11.4526			91.08	9.58737
				99.41	10.4642			80.06	8.42737
				105.3	11.0842			81.58	8.58737

## Sheet: Fig. 4E
Figure 4 E		Chromosome areas (mock)																			Chromosome areas (Sf3A2 injected embryos)																				Chromosome areas (Prp31 injected embryos)
	Frame no.																MEAN	ST ERR		Sf3A2																	MEAN	ST ERR		Prp31
	1	1667	1897	1492	1772	1688	1496	1114	997	2101	1125	784	1352	967	1187	1429	1404.53	162.632			2320	1844	1972	2802	2148	1737	1173	1199	1206	1442	1529	1668	1832	1571	1481	1820	1734	102.238			1960	1419	1838	1346	1560	1421	1594	1596	1210
	2	1667	1773	1515	1766	1574	1470	1114	940	1801	1195	965	1386	1001	1038	1303	1367.2	134.756			2323	1984	2165	2919	2130	1861	1205	1160	1171	1438	1593	1678	1828	1518	1409	1801	1761.44	111.191			1806	1365	1768	1530	1491	1461	1578	1570	1155
	3	1711	1790	1503	1794	1605	1486	1097	931	1710	1227	906	1387	839	1071	1275	1355.47	143.987			2306	1817	2100	2921	1987	1833	1185	1140	1142	1506	1589	1630	1858	1519	1462	1868	1741.44	108.329			1799	1339	1686	1468	1472	1453	1624	1640	1102
	4	1594	1648	1479	1780	1628	1510	1085	948	1543		934	1327	860	1198	1350	1348.86	128.653			2377	1756	2159	2943	2062	1775	1125	1088	1161	1488	1551	1668	1842	1551	1439	1835	1738.75	113.798			1931	1536	1973	1462	1470	1414	1610	1664	1026
	5	1768	2100	1478	1824	1572	1469	1119	965	1657	1331	875	1288	984	1241	1312	1398.87	149.615			2288	2211	2288	2962	2075	1883	1084	1081	1090	1540	1457	1719	1837	1531	1538	1796	1773.75	120.276			1876	1661	1841	1415	1469	1419	1630	1632	1003
	6	1827	2220	1514	1696	1630	1398	1064	936	1710	1603	870	1122	990	1099	1281	1397.33	167.519			2307	2089	2353	3055	2063	1902	1085	1130	1023	1569	1500	1696	1881	1604	1558	1723	1783.62	123.136			1851	1607	1834	1470	1512	1567	1640	1606	1121
	7	1832	2177	1536	1714	1627	1382	1048	894	1727	1370	941	1126	930	1355	1483	1409.47	161.711			2421	1510	2117	2569	2272	1785	1022	1138	1021	1585	1534	1709	1864	1632	1512	1685	1711	107.819			1811	1435	1829	1432	1502	1595	1664	1551	1128
	8	1793	2109	1542	1757	1666	1388	1041	938	1948	1390	1028	1270	1146	1302	1357	1445	151.405			2540	1795	2289	2834	2350	1833	1050	1116	1039	1592	1618	1668	1893	1663	1548	1685	1782.06	120.687			1983	1680	1834	1421	1566	1557	1598	1592	1122
	9	1637	1993	1544	1725	1688	1334	1075	944	1706	1079	972	1206	1063	1326	1472	1384.27	140.145			2213	1681	2224	2627	2269	1856	1084	1121	1034	1642	1660	1691	1947	1687	1698	1663	1756.06	103.631			2002	1662	1840	1429	1663	1572	1789	1670	1187
	10	1488	1694	1514	1663	1612	1286	1088	958	1476	1194	771	1162	1135	1239	1357	1309.13	115.564			2418	1909	2391	2998	2329	1781	1159	1055	1014	1616	1600	1720	1933	1614	1670	1752	1809.94	124.149			1972	1681	1866	1439	1560	1659	1811	1747	1162
	11	1527	1790	1513	1586	1620	1313	1073	1007	1625	1349	1060	1367	985	1444	1497	1383.73	108.472			2240	2183	2411	3210	2184	1937	1182	1155	993	1591	1536	1737	2016	1638	1793	1714	1845	128.373			2028	1673	1869	1504	1495	1572	1824	1798	1102
	12	1630	1922	1490	1579	1666	1255	1100	970	1515	1351		1331	1168	1338	1449	1411.71	107.62			2434	1947	2364	3105	2206	2040	1136	1204	1028	1560	1517	1712	1987	1621	1794	1765	1838.75	124.984			1986	1832	1795	1478	1512	1740	1819	1761	1301
	13	1554	1759	1519	1568	1572	1207	1083	950	1608	1568	1127	1435	1078	1472	1577	1405.13	106.574			2749	2056	2487	3252	2497	1864	1131	1122	973	1565	1533	1628	1979	1598	1854	1608	1868.5	146.292			2032	1829	1806	1437	1592	1674	1849	1686	1249
	14	1572	1765	1520	1586	1453	1174	1099	996	1705	1418	1060	1313	1201	1479	1597	1395.87	104.589			2690	1891	2408	2991	2590	1950	1140	1064	957	1575	1586	1523	1979	1611	1812	1611	1836.12	137.987			1925	1844	1718	1418	1435	1615	1847	1716	1142
	15	1434	1559	1546	1644	1461	1159	1093	984	1736		977	1574	1177	1113	1286	1338.79	110.268			2851	2267	2650	3537	2181	1769	1096	1026	998	1648	1616	1542	1893	1602	1842	1633	1884.44	160.804			1959	1894	1725	1290	1592	1723	1991	1917	1243
	16	1532	1771	1587	1673	1502	1108	1055	962	1736	1374	1103	1488	975	1078	1219	1344.2	123.881			2558	2572	2828	3618	2460	1961	972	1013	1019	1594	1623	1556	1893	1602	1830	1686	1924.06	169.966			1928	1874	1814	1078	1676	1623	1975	1830	1151
	17	1552	1774	1687	1664	1507	1026	1066	1000	1689	1219	1174	1696	928	1255	1332	1371.27	128.008			2839	2340	2695	3681	2313	2100	1027	1028	1013	1647	1616	1592	1905	1620	1827	1539	1923.88	169.814			1874	1873	1697	1155	1610	1568	1972	1758	1063
	18	1565	1783	1694	1727	1466	1103	1108	950	1439	1363	1284	1750	1102	1394	1442	1411.33	114.025			2841	2433	2892	4014	2757	1994	1065	1075	975	1565	1631	1553	1854	1595	1796	1546	1974.12	192.198			1875	1886	1653	1183	1557	1736	2171	1679	1312
	18	1552	1755	1765	1654	1499	1072	1023	931	1659	1489		1274	1182	1318	1364	1395.5	117.867			2750	2356	2875	3479	3019	2094	1077	1100	996	1583	1603	1487	1822	1621	1755	1518	1945.94	175.472			1864	1952	1651	1085	1629	1687	2076	1659	1165
	20	1650	1815	1770	1602	1472	1123	968	946	1522	1531	1414	1192	1177	1269	1300	1383.4	117.493			2774	2643	3017	3857	2802	1878	1082	1081	939	1634	1564	1489	1756	1600	1746	1458	1957.5	192.702			1988	2008	1754	1411	1510	1707	2014	1617	1242
	21	1612	1866	1777	1538	1438	1097	968	976	1734	1518	1208	1317	1069	1194	1316	1375.2	126.596			2661	2689	3017	4175	3184	2146	1124	1086	980	1608	1539	1381	1765	1607	1746	1474	2011.38	210.401			1769	1868	1640	1573	1756	1877	2284	1896	1471
	Nuclear areas	5672	5278	4751	5499	5369	5369	4322	4973	4727	4451	4678	7600	6966	6204	7040					3957	5408	4654	5024	5278	4654	2289	1764	2323	2123	2289	2705	3018	2979	3185	3419					4299	4299	4654	4183	4069	4322	4092	4024	3492
		Chromosome area/ Nuclear area																			Chromosome area/ Nuclear area																				Chromosome area/ Nuclear area
	1	0.2939	0.359416	0.314039	0.32224	0.314397	0.278637	0.257751	0.200483	0.444468	0.252752	0.167593	0.177895	0.138817	0.191328	0.202983	0.261113	0.0200702			0.586303	0.340976	0.423722	0.557723	0.406972	0.373227	0.512451	0.679705	0.519156	0.679228	0.667977	0.616636	0.607025	0.527358	0.464992	0.532319	0.530986	0.0251819			0.45592	0.330077	0.394929	0.321779	0.383387	0.328783	0.389541	0.39662	0.346506
	2	0.2939	0.335923	0.31888	0.321149	0.293164	0.273794	0.257751	0.189021	0.381003	0.268479	0.206285	0.182368	0.143698	0.167311	0.185085	0.254521	0.0172431			0.587061	0.366864	0.465191	0.581011	0.403562	0.399871	0.526431	0.657596	0.50409	0.677343	0.695937	0.620333	0.605699	0.509567	0.442386	0.526762	0.535607	0.0240476			0.420098	0.317516	0.379888	0.365766	0.366429	0.338038	0.38563	0.390159	0.330756
	3	0.301657	0.339144	0.316354	0.326241	0.298938	0.276774	0.253818	0.187211	0.361752	0.275668	0.193673	0.1825	0.120442	0.172631	0.181108	0.252527	0.0178182			0.582765	0.335984	0.451225	0.581409	0.376468	0.393855	0.517693	0.646259	0.491606	0.709374	0.69419	0.602588	0.615639	0.509903	0.459027	0.546359	0.532146	0.0260016			0.418469	0.311468	0.362269	0.350944	0.36176	0.336187	0.396872	0.407555	0.315578
	4	0.28103	0.312239	0.311303	0.323695	0.303222	0.281244	0.251041	0.190629	0.326423	0	0.199658	0.174605	0.123457	0.193101	0.191761	0.230894	0.0218981			0.600708	0.324704	0.463902	0.585788	0.390678	0.381392	0.491481	0.61678	0.499785	0.700895	0.677588	0.616636	0.610338	0.520645	0.451805	0.536707	0.529365	0.0255266			0.449174	0.357292	0.423936	0.34951	0.361268	0.327163	0.393451	0.413519	0.293814
	5	0.311707	0.397878	0.311092	0.331697	0.292792	0.273608	0.258908	0.194048	0.350539	0.299034	0.187046	0.169474	0.141258	0.200032	0.186364	0.260365	0.0184166			0.578216	0.408839	0.49162	0.58957	0.393141	0.404598	0.473569	0.612812	0.469221	0.725389	0.636522	0.63549	0.608681	0.513931	0.482889	0.5253	0.534362	0.0226268			0.436381	0.386369	0.395574	0.338274	0.361022	0.32832	0.398338	0.405567	0.287228
	6	0.322109	0.420614	0.31867	0.30842	0.303595	0.260384	0.246182	0.188216	0.361752	0.360144	0.185977	0.147632	0.142119	0.177144	0.18196	0.261661	0.0212116			0.583017	0.38628	0.505587	0.608081	0.390868	0.408681	0.474006	0.64059	0.440379	0.739049	0.655308	0.626987	0.62326	0.538436	0.489168	0.503949	0.538353	0.0247369			0.430565	0.373808	0.39407	0.351422	0.37159	0.362564	0.400782	0.399105	0.321019
	7	0.32299	0.412467	0.3233	0.311693	0.303036	0.257404	0.24248	0.179771	0.365348	0.307796	0.201154	0.148158	0.133506	0.218407	0.210653	0.262544	0.0195702			0.611827	0.279216	0.454878	0.511346	0.430466	0.383541	0.446483	0.645125	0.439518	0.746585	0.670162	0.631793	0.617628	0.547835	0.474725	0.492834	0.523998	0.0287052			0.421261	0.333799	0.392995	0.342338	0.369132	0.369042	0.406647	0.385437	0.323024
	8	0.316114	0.399583	0.324563	0.319513	0.3103	0.258521	0.240861	0.188619	0.412101	0.312289	0.219752	0.167105	0.164513	0.209865	0.192756	0.269097	0.0192966			0.6419	0.331916	0.491835	0.564092	0.445244	0.393855	0.458716	0.632653	0.447266	0.749882	0.706859	0.616636	0.627237	0.558241	0.486028	0.492834	0.540325	0.0272216			0.46127	0.390789	0.39407	0.339708	0.384861	0.36025	0.390518	0.395626	0.321306
	9	0.288611	0.377605	0.324984	0.313693	0.314397	0.248463	0.248727	0.189825	0.360905	0.242417	0.207781	0.158684	0.152598	0.213733	0.209091	0.256768	0.0170163			0.559262	0.310836	0.477869	0.52289	0.429898	0.398797	0.473569	0.635488	0.445114	0.773434	0.725208	0.625139	0.645129	0.566297	0.533124	0.4864	0.538028	0.0285867			0.46569	0.386602	0.395359	0.341621	0.4087	0.36372	0.437195	0.41501	0.33992
	10	0.262341	0.320955	0.31867	0.302419	0.300242	0.239523	0.251735	0.19264	0.312249	0.268254	0.164814	0.152895	0.162934	0.19971	0.192756	0.242809	0.0147313			0.611069	0.352996	0.513752	0.596736	0.441266	0.382682	0.506335	0.598073	0.436505	0.761187	0.698995	0.63586	0.64049	0.541793	0.524333	0.512431	0.547156	0.0262429			0.458711	0.391021	0.400945	0.344011	0.383387	0.38385	0.442571	0.434145	0.332761
	11	0.269217	0.339144	0.318459	0.288416	0.301732	0.244552	0.248265	0.202493	0.34377	0.303078	0.226593	0.179868	0.141401	0.232753	0.212642	0.256826	0.0143336			0.566085	0.403661	0.518049	0.638933	0.413793	0.416201	0.516383	0.654762	0.427464	0.749411	0.671035	0.642144	0.667992	0.549849	0.562951	0.501316	0.556252	0.0252136			0.471738	0.38916	0.40159	0.359551	0.367412	0.36372	0.445748	0.446819	0.315578
	12	0.287377	0.364153	0.313618	0.287143	0.3103	0.233749	0.254512	0.195053	0.320499	0.303527	0	0.175132	0.167672	0.215667	0.205824	0.242282	0.0215783			0.615112	0.360022	0.50795	0.618033	0.417961	0.438333	0.496287	0.68254	0.442531	0.734809	0.662735	0.632902	0.658383	0.544142	0.563265	0.516233	0.555702	0.0253611			0.461968	0.426146	0.38569	0.353335	0.37159	0.402591	0.444526	0.437624	0.372566
	13	0.273977	0.33327	0.319722	0.285143	0.292792	0.224809	0.250578	0.191032	0.340173	0.35228	0.240915	0.188816	0.154752	0.237266	0.224006	0.260635	0.0144598			0.694718	0.380178	0.534379	0.647293	0.473096	0.400516	0.494102	0.636054	0.418855	0.737164	0.669725	0.601848	0.655732	0.536422	0.582104	0.470313	0.558281	0.0260924			0.472668	0.425448	0.388053	0.343533	0.391251	0.387321	0.451857	0.418986	0.357675
	14	0.277151	0.334407	0.319933	0.288416	0.270628	0.218663	0.25428	0.200282	0.360694	0.31858	0.226593	0.172763	0.172409	0.238395	0.226847	0.258669	0.0140178			0.679808	0.349667	0.517404	0.595342	0.490716	0.418994	0.498034	0.603175	0.411967	0.741875	0.692879	0.563031	0.655732	0.540785	0.568917	0.47119	0.54997	0.0257671			0.447779	0.428937	0.369145	0.338991	0.352667	0.37367	0.451369	0.426441	0.327033
	15	0.252821	0.295377	0.325405	0.298963	0.272118	0.215869	0.252892	0.197868	0.367252	0	0.20885	0.207105	0.168964	0.1794	0.18267	0.22837	0.0207544			0.720495	0.419194	0.569403	0.704021	0.413225	0.380103	0.478812	0.581633	0.429617	0.77626	0.705985	0.570055	0.627237	0.537764	0.578336	0.477625	0.56061	0.0287416			0.455687	0.440568	0.370649	0.308391	0.391251	0.398658	0.486559	0.476392	0.355956
	16	0.270099	0.335544	0.334035	0.304237	0.279754	0.20637	0.2441	0.193445	0.367252	0.308695	0.235785	0.195789	0.139966	0.173759	0.173153	0.250799	0.0168198			0.646449	0.475592	0.607649	0.720143	0.466086	0.421358	0.42464	0.574263	0.438657	0.750824	0.709043	0.575231	0.627237	0.537764	0.574568	0.493127	0.565164	0.0251421			0.448476	0.435915	0.389772	0.25771	0.411895	0.375521	0.482649	0.454771	0.329611
	17	0.273625	0.336112	0.355083	0.3026	0.280685	0.191097	0.246645	0.201086	0.357309	0.273871	0.250962	0.223158	0.133218	0.202289	0.189205	0.254463	0.0159054			0.717463	0.432692	0.579072	0.732683	0.438234	0.451225	0.448668	0.582766	0.436074	0.775789	0.705985	0.58854	0.631213	0.543807	0.573626	0.450132	0.567998	0.0278766			0.435915	0.435683	0.364633	0.276118	0.395675	0.362795	0.481916	0.436879	0.30441
	18	0.275917	0.337817	0.356557	0.314057	0.273049	0.205439	0.256363	0.191032	0.304421	0.306223	0.274476	0.230263	0.158197	0.224694	0.20483	0.260889	0.013892			0.717968	0.449889	0.621401	0.798965	0.522357	0.428449	0.465269	0.60941	0.419716	0.737164	0.712538	0.574122	0.614314	0.535415	0.563893	0.452179	0.576441	0.0280162			0.436148	0.438707	0.355178	0.282811	0.382649	0.401666	0.530547	0.417247	0.375716
	18	0.273625	0.332512	0.371501	0.300782	0.279195	0.199665	0.236696	0.187211	0.350963	0.334532	0	0.167632	0.169681	0.212444	0.19375	0.240679	0.0231444			0.694971	0.435651	0.617748	0.692476	0.571997	0.449936	0.470511	0.623583	0.428756	0.745643	0.700306	0.549723	0.603711	0.544142	0.55102	0.443989	0.57026	0.0245826			0.433589	0.454059	0.354749	0.259383	0.400344	0.390329	0.507331	0.412276	0.33362
	20	0.290903	0.34388	0.372553	0.291326	0.274167	0.209164	0.22397	0.190227	0.32198	0.343968	0.302266	0.156842	0.168964	0.204545	0.184659	0.258628	0.0171904			0.701036	0.48872	0.64826	0.767715	0.530883	0.403524	0.472696	0.612812	0.404219	0.769666	0.683268	0.550462	0.581842	0.537093	0.548195	0.42644	0.570427	0.0279445			0.462433	0.467085	0.37688	0.337318	0.371099	0.394956	0.49218	0.401839	0.35567
	21	0.284203	0.353543	0.374027	0.279687	0.267834	0.204321	0.22397	0.19626	0.366829	0.341047	0.25823	0.173289	0.15346	0.192456	0.186932	0.257073	0.0180132			0.672479	0.497226	0.64826	0.831011	0.603259	0.461109	0.491044	0.615646	0.421868	0.757419	0.672346	0.510536	0.584824	0.539443	0.548195	0.43112	0.580362	0.0272251			0.411491	0.43452	0.352385	0.376046	0.431556	0.43429	0.558162	0.471173	0.421249
[truncated: 6 more columns]

## Sheet: Fig 4 Suppl 2 D&E
Sf3A2 no 8	0	4	8	12	16	20	24	28	32	MEAN	SD			0	4	8	12	16	20	24	28	32		SD
	101.97	106.17	108.4	108.4	108.53	111.32	112.16	116.95	115.48	109.931	4.62505			10.197	10.617	10.84	10.84	10.853	11.132	11.216	11.695	11.548	10.9931	0.462505
	108.72	106.82	108.3	110.7	107.7	105.03	103.6	102.7	105.03	106.511	2.61059			10.872	10.682	10.83	11.07	10.77	10.503	10.36	10.27	10.503	10.6511	0.261059
	108.46	107.7	106.4	104.6	108.3	101.28	102.93	102.46		105.266	2.83547			10.268	10.267	10.64	10.543	10.924	10.505	10.439	10.674	10.254	10.5016	0.224682
	102.68	102.67	106.4	105.43	109.24	105.05	104.39	106.74	102.54	105.016	2.24682			10.628	10.543	10.254	10.337	10.575	10.088	10.137	10.004	9.867	10.2703	0.270287
	106.28	105.43	102.54	103.37	105.75	100.88	101.37	100.04	98.67	102.703	2.70287			10.722	10.635	10.46	10.455	10.687	10.4	10.667	10.8	10.821	10.6274	0.154456
	107.22	106.35	104.6	104.55	106.87	104	106.67	108	108.21	106.274	1.54456			10.737	10.081	9.879	9.956	9.707	9.211	9.247	9.247	8.94	9.66722	0.562986
	107.37	100.81	98.79	99.56	97.07	92.11	92.47	92.47	89.4	96.6722	5.62986			10.189	10.147	10.373	10.187	10.332	10.5	10.522	10.349	10.503	10.3447	0.145684
	101.89	101.47	103.73	101.87	103.32	105	105.22	103.49	105.03	103.447	1.45684			10.143	10.24	10.575	10.853	10.803	10.617	10.704	10.617	10.337	10.5432	0.248958
	101.43	102.4	105.75	108.53	108.03	106.17	107.04	106.17	103.37	105.432	2.48958			9.445	9.66	9.734	10.078	10.247	10.21	10.287	10.509	10.75	10.1022	0.420636
	94.45	96.6	97.34	100.78	102.47	102.1	102.87	105.09	107.5	101.022	4.20636			93.201	92.872	93.585	94.319	94.898	93.166	93.579	94.165	93.523
MEAN	104.047	103.642	104.225	104.779	105.728	103.294	103.872	104.411	103.914	104.228				0.440959	0.335421	0.388481	0.381428	0.389418	0.517299	0.531374	0.65587	0.714071
SD	4.43715	3.46896	3.74152	3.59669	3.78105	4.92821	5.02076	6.22149	7.14071	3.58044
													0	101.97	108.72	108.46	102.68	106.28	107.22	107.37	101.89	101.43	94.45
	Going down:												4	106.17	106.82	107.7	102.67	105.43	106.35	100.81	101.47	102.4	96.6
													8	108.4	108.3	106.4	106.4	102.54	104.6	98.79	103.73	105.75	97.34
													12	108.4	110.7	104.6	105.43	103.37	104.55	99.56	101.87	108.53	100.78
		SS	df	MS	F	p							16	108.53	107.7	108.3	109.24	105.75	106.87	97.07	103.32	108.03	102.47
	Between:	1037.77	9	115.308	10.608	0							20	111.32	105.03	101.28	105.05	100.88	104	92.11	105	106.17	102.1
	Within:	869.582	80	10.87									24	112.16	103.6	102.93	104.39	101.37	106.67	92.47	105.22	107.04	102.87
	Total:	1907.35	89										28	116.95	102.7	102.46	106.74	100.04	108	92.47	103.49	106.17	105.09
													32	115.48	105.03		102.54	98.67	108.21	89.4	105.03	103.37	107.5
	Going across (Variability of average spindle size over time)													10.197	10.872	10.846	10.268	10.628	10.722	10.737	10.189	10.143	9.445
		SS	df	MS	F	p								10.617	10.682	10.77	10.267	10.543	10.635	10.081	10.147	10.24	9.66
	Between:	45.312	9	5.035	0.225	0.99								10.84	10.83	10.64	10.64	10.254	10.46	9.879	10.373	10.575	9.734
	Within:	2011.68	90	22.352										10.84	11.07	10.46	10.543	10.337	10.455	9.956	10.187	10.853	10.078
	Total:	2056.99	99											10.853	10.77	10.83	10.924	10.575	10.687	9.707	10.332	10.803	10.247
														11.132	10.503	10.128	10.505	10.088	10.4	9.211	10.5	10.617	10.21
														11.216	10.36	10.293	10.439	10.137	10.667	9.247	10.522	10.704	10.287
														11.695	10.27	10.246	10.674	10.004	10.8	9.247	10.349	10.617	10.509
														11.548	10.503	0	10.254	9.867	10.821	8.94	10.503	10.337	10.75
											spindle length control		13.3	13.3	13.3	13.3	13.3	13.3	13.3	13.3	13.3	13.3	13.3
Prp31 no6
	0	4	8	12	16	20	24	28	32	36
	81.726	83.245	83.235	87.28	83.576	81.726	85.083	82.116	78.892	81.114		8.3245	8.3235	8.728	8.3576	8.1726	8.5083	8.2116	7.8892	8.1114
	81.693	78.746	77.574	73.961	78.892	77.574	76.942	77.574	73.382	76.513		7.8746	7.7574	7.3961	7.8892	7.7574	7.6942	7.7574	7.3382	7.6513
	82.62	81.104	80.189	79.398	76.373	75.448	78.304	75.519	76.373	74.488		8.1104	8.0189	7.9398	7.6373	7.5448	7.8304	7.5519	7.6373	7.4488
	78.44	75.07	75.918	77.574	80.719	73.43	73.949	74.345	76.408	73.961		7.507	7.5918	7.7574	8.0719	7.343	7.3949	7.4345	7.6408	7.3961
	82.855	85.271	81.202	82.322	77.574	79.387	79.387	77.574	74.595	80.289		8.5271	8.1202	8.2322	7.7574	7.9387	7.9387	7.7574	7.4595	8.0289
	79.624	77.402	76.745	76.745	75.625	77.517	73.345	76	78.678	78.949		7.7402	7.6745	7.6745	7.5625	7.7517	7.3345	7.6	7.8678	7.8949
	79.756	76.362	79.911	77.069	73.961	75.248	78.134	76.859	74.345	75.472		7.6362	7.9911	7.7069	7.3961	7.5248	7.8134	7.6859	7.4345	7.5472
	83.451	83.053	78.712	78.429	79.755	79.218	77.31	77.333	80.277	77.345		8.3053	7.8712	7.8429	7.9755	7.9218	7.731	7.7333	8.0277	7.7345
	80.994	81.235	77.034	78.937	77.299	76.965	75.672	79.252	77.666	79.878		8.1235	7.7034	7.8937	7.7299	7.6965	7.5672	7.9252	7.7666	7.9878
	79.006	81.344	77.379	80.399	80	80.277	80.543	80.277	78.065	79.072		8.1344	7.7379	8.0399	8	8.0277	8.0543	8.0277	7.8065	7.9072
											spindle length control	13.3	13.3	13.3	13.3	13.3	13.3	13.3	13.3	13.3
1:24 - 1:56
frame 43 onwards
measuring a line from the centre of each pair of centrosomes
	81.726	81.693	82.62	78.44	82.855	79.624	79.756	83.451	80.994	79.006		8.1726	8.1693	8.262	7.844	8.2855	7.9624	7.9756	8.3451	8.0994
	83.245	78.746	81.104	75.07	85.271	77.402	76.362	83.053	81.235	81.344		8.3245	7.8746	8.1104	7.507	8.5271	7.7402	7.6362	8.3053	8.1235
	83.235	77.574	80.189	75.918	81.202	76.745	79.911	78.712	77.034	77.379		8.3235	7.7574	8.0189	7.5918	8.1202	7.6745	7.9911	7.8712	7.7034
	87.28	73.961	79.398	77.574	82.322	76.745	77.069	78.429	78.937	80.399		8.728	7.3961	7.9398	7.7574	8.2322	7.6745	7.7069	7.8429	7.8937
	83.576	78.892	76.373	80.719	77.574	75.625	73.961	79.755	77.299	80		8.3576	7.8892	7.6373	8.0719	7.7574	7.5625	7.3961	7.9755	7.7299
	81.726	77.574	75.448	73.43	79.387	77.517	75.248	79.218	76.965	80.277		8.1726	7.7574	7.5448	7.343	7.9387	7.7517	7.5248	7.9218	7.6965
	85.083	76.942	78.304	73.949	79.387	73.345	78.134	77.31	75.672	80.543		8.5083	7.6942	7.8304	7.3949	7.9387	7.3345	7.8134	7.731	7.5672
	82.116	77.574	75.519	74.345	77.574	76	76.859	77.333	79.252	80.277		8.2116	7.7574	7.5519	7.4345	7.7574	7.6	7.6859	7.7333	7.9252
	78.892	73.382	76.373	76.408	74.595	78.678	74.345	80.277	77.666	78.065		7.8892	7.3382	7.6373	7.6408	7.4595	7.8678	7.4345	8.0277	7.7666
	81.114	76.513	74.488	73.961	80.289	78.949	75.472	77.345	79.878	79.072		8.1114	7.6513	7.4488	7.3961	8.0289	7.8949	7.5472	7.7345	7.9878
