# Supplementary material for: Splicing factors Sf3A2 and Prp31 have direct roles in mitotic chromosome segregation
Source: eLife. 2018 Nov 26;7:e40325. doi: 10.7554/eLife.40325 (PMC6287947; doi:10.7554/eLife.40325)
Supplement: Figure 5—source data 1. [file elife-40325-fig5-data1.xlsx]

## Sheet: Fig. 5
MT binding assay (Fig. 5C)										MT binding assay with NaCl (Fig. 5D)
	Sf3A2	1st experiment		Lane	Band.	Volume (Int)	Rel. Quant.	Bound/bound+unbound				Sf3A2	1st experiment			Band No.	Volume (Int)	Rel. Quant.	Bound/bound+unbound	Relative SF bound fraction in P
			No MT	S	Sf3A2	7353350	1								25 mM NaCl	Prp S	1578255	0.699753
					Sf3A2 degr	7405285	1.00706									Sf3A2 S	103202	0.045756
			0.25 mM MT	S	Sf3A2	7867855	1.06997	0.574468								Prp P	2255445	1	0.588321	1
					Sf3A2 degr	7839635	1.06613									Sf3A2 P	1114185	0.493997	0.915228	1
				P	Sf3A2	10340675	1.40625								50 mM NaCl	Prp S	1228675	0.544759
					Sf3A2 degr	10864445	1.47748									Sf3A2 S	239258	0.10608
			0.5 mM MT	S	Sf3A2	7326745	0.996382	0.601913								Prp P	776132	0.344115	0.387136	0.658035
					Sf3A2 degr	7497680	1.01963									Sf3A2 P	1543963	0.684549	0.865828	0.946025
				P	Sf3A2	10707280	1.45611								100 mM NaCl	Prp S	980930	0.434916
					Sf3A2 degr	11707475	1.59213									Sf3A2 S	510461	0.226324
			1 mM MT	S	Sf3A2	5700100	0.775171	0.683486								Prp P	448211	0.198723	0.313622	0.533079
					Sf3A2 degr	5588665	0.760016									Sf3A2 P	1651901	0.732406	0.763934	0.834692
				P	Sf3A2	11323615	1.53993								200 mM NaCl	Prp S	1174627	0.520796
					Sf3A2 degr	13053535	1.77518									Sf3A2 S	669145	0.296679
			2 mM MT	S	Sf3A2	2735385	0.371992	0.754892								Prp P	334273	0.148207	0.221534	0.376553
					Sf3A2 degr	4094280	0.556791									Sf3A2 P	378703	0.167906	0.361411	0.394886
				P	Sf3A2	9997190	1.35954
					Sf3A2 degr	11036995	1.50095						2nd experiment			Band No.	Volume (Int)	Rel. Quant.	Bound/bound+unbound	Relative SF bound fraction in P
															25 mM NaCl	Prp S	2932500	0.32765
				Lane	Band No.	Volume (Int)	Rel. Quant.									Sf3A2 S	187200	0.020916
		2nd experiment	No MT	S	Sf3A2	16930392	1									Prp P	4123300	0.460699	0.584385	1
					Sf3A2 degr	18368168	1.08492									Sf3A2 P	8950100	1	0.979513	1
			0.25 mM MT	S	Sf3A2	9295160	0.549022	0.431099							50 mM NaCl	Prp S	2648400	0.295907
					Sf3A2 degr	11526212	0.6808									Sf3A2 S	437400	0.048871
				P	Sf3A2	7861094	0.464318									Prp P	1962600	0.219287	0.42564	0.728355
					Sf3A2 degr	7916854	0.467612									Sf3A2 P	7728500	0.86351	0.946436	0.966231
			0.5 mM MT	S	Sf3A2	6944240	0.410164	0.51759							100 mM NaCl	Prp S	1683600	0.18811
					Sf3A2 degr	5826720	0.344157									Sf3A2 S	1412300	0.157797
				P	Sf3A2	6404424	0.37828									Prp P	819400	0.091552	0.327367	0.56019
					Sf3A2 degr	7297836	0.431049									Sf3A2 P	4957997	0.55396	0.778299	0.794578
			1 mM MT	S	Sf3A2	7889200	0.465979	0.6103							200 mM NaCl	Prp S	2147400	0.23993
					Sf3A2 degr	4948560	0.292289									Sf3A2 S	3135600	0.350342
				P	Sf3A2	9637200	0.569225									Prp P	611100	0.068279	0.221535	0.379091
					Sf3A2 degr	10467760	0.618282									Sf3A2 P	1946700	0.217506	0.383036	0.391047
			2 mM MT	S	Sf3A2	1928880	0.11393	0.86818
					Sf3A2 degr	857520	0.05065
				P	Sf3A2	8824452	0.52122
					Sf3A2 degr	9526998	0.562716								NaCl concentration (mM)	25	50	100	200
															Relative Sf3A2 bound fraction	1	0.956128	0.814635	0.392967
															Relative Prp31 bound fraction	1	0.693195	0.546635	0.377822
		3rd experiment			Band No.	Volume (Int)	Rel. Quant.
			No MT	S	Sf3A2	35596238	1
			0.25 mM MT	S	Sf3A2	6126456	0.17211
				P	Sf3A2	19281024	0.541659	0.758872
			0.5 mM MT	S	Sf3A2	3095400	0.086959
				P	Sf3A2	22325520	0.627188	0.878234
			1 mM MT	S	Sf3A2	4184544	0.117556
				P	Sf3A2	17662095	0.496179	0.808458
			2 mM MT	S	Sf3A2	2720928	0.076439
				P	Sf3A2	26835480	0.753885	0.907941
			Sf3A2
			MT concentration	0	0.25	0.5	1	2
			bound fraction	0	0.588146	0.665912	0.700748	0.843671
			SD		0.164314	0.188648	0.1002	0.0794137
	Prp31
		1st experiment		Lane	Band	Volume (Int)	Rel. Quant.	Bound/bound+unbound
			No MT	S	Prp31	6640700	1
			0.25 mM MT	S	Prp31	1563000	0.235367	0.730999
				P	Prp31	4247400	0.639601
			0.5 mM MT	S	Prp31	1628500	0.24523	0.725708
				P	Prp31	4308600	0.648817
			1 mM MT	S	Prp31	1010800	0.152213	0.87116
				P	Prp31	6834600	1.0292
			2 mM MT	S	Prp31	1346700	0.202795	0.849772
				P	Prp31	7617700	1.14712
		2nd experiment	No MT	1	Prp31	8299271	1
			0.25 mM MT	S	Prp31	2102820	0.253374	0.727864
				P	Prp31	5624286	0.677684
			0.5 mM MT	S	Prp31	1881428	0.226698	0.780198
				P	Prp31	6678221	0.804676
			1 mM MT	S	Prp31	1367035	0.164717	0.854887
				P	Prp31	8053437	0.970379
			2 mM MT	S	Prp31	845875	0.101922	0.91611
				P	Prp31	9237359	1.11303
			No MT	S	Prp31	41591418	1
		3rd experiment	0.25 mM MT	S	Prp31	18959192	0.455844	0.742986
				P	Prp31	54808110	1.31777
			0.5 mM MT	S	Prp31	13603721	0.32708	0.776995
				P	Prp31	47398050	1.13961
			1 mM MT	S	Prp31	9784927	0.235263	0.794118
				P	Prp31	37741846	0.907443
			2 mM MT	S	Prp31	12499933	0.300541	0.81655
				P	Prp31	55638083	1.33773
			Prp31
			MT concentration	0	0.25	0.5	1	2
			bound fraction	0	0.73395	0.760967	0.840055	0.860811
			SD		0.00798113	0.0305771	0.0406064	0.0208152
