# Supplementary material for: Splicing factors Sf3A2 and Prp31 have direct roles in mitotic chromosome segregation
Source: eLife. 2018 Nov 26;7:e40325. doi: 10.7554/eLife.40325 (PMC6287947; doi:10.7554/eLife.40325)
Supplement: Figure 7—source data 1. [file elife-40325-fig7-data1.xlsx]

## Sheet: Fig. 7C
	Ndc80/Cid ratio in Sf3A2 and Prp31 RNAi cells (Fig. 7C)
		mock	Image Name	Area	Background Intensity	Signal Intensity	Signal Intensity-Background Intensity	Ndc80/Cid Ratio		Sf3A2 RNAi	Image Name	Area	Background Intensity	Signal Intensity	Signal Intensity-Background Intensity	Ndc80/Cid Ratio		Prp31 RNAi	Image Name	Area	Background Intensity	Signal Intensity	Signal Intensity-Background Intensity	Ndc80/Cid Ratio
			10Cid	305	16	214	198				11Cid	305	60	152	92				12Cid	305	41	223	182
			10Ndc80	305	53	111	58	0.292929			11Cid	305	59	137	78				12Cid	305	40	197	157
			10Cid	305	17	158	141				11Cid	305	56	113	57				12Cid	305	51	187	136
			10Ndc80	305	56	99	43	0.304965			11Cid	305	55	135	80				12Cid	305	57	188	131
			10Cid	305	5	145	140				11Cid	305	55	136	81				12Cid	305	44	208	164
			10Ndc80	305	23	68	45	0.321429			11Cid	305	57	163	106				12Cid	305	43	176	133
			10Cid	305	25	197	172				11Cid	305	60	139	79				12Cid	305	48	176	128
			10Ndc80	305	45	97	52	0.302326			11Cid	305	56	131	75				12Cid	305	47	169	122
			10Cid	305	23	149	126				11Cid	305	54	137	83				12Cid	305	47	150	103
			10Ndc80	305	49	112	63	0.5			11Ndc80	305	91	147	56	0.608696			12Ndc80	305	33	72	39	0.214286
			10Cid	305	11	104	93				11Ndc80	305	87	137	50	0.641026			12Ndc80	305	30	56	26	0.165605
			10Ndc80	305	42	71	29	0.311828			11Ndc80	305	86	122	36	0.631579			12Ndc80	305	38	76	38	0.279412
			11Cid	305	10	140	130				11Ndc80	305	78	120	42	0.525			12Ndc80	305	58	92	34	0.259542
			11Ndc80	305	25	77	52	0.4			11Ndc80	305	85	143	58	0.716049			12Ndc80	305	51	87	36	0.219512
			11Cid	305	11	120	109				11Ndc80	305	93	145	52	0.490566			12Ndc80	305	50	87	37	0.278195
			11Ndc80	305	26	77	51	0.46789			11Ndc80	305	93	140	47	0.594937			12Ndc80	305	52	84	32	0.25
			11Cid	305	14	151	137				11Ndc80	305	77	127	50	0.666667			12Ndc80	305	51	81	30	0.245902
			11Ndc80	305	29	94	65	0.474453			11Ndc80	305	76	120	44	0.53012			12Ndc80	305	57	79	22	0.213592
			11Cid	305	7	114	107				14Cid	305	56	154	98				13Cid1	305	51	249	198
			11Ndc80	305	14	66	52	0.485981			14Cid	305	63	163	100				13Cid1	305	33	151	118
			17Cid	305	7	179	172				14Cid	305	72	196	124				13Cid1	305	35	136	101
			17Ndc80	305	22	68	46	0.267442			14Cid	305	67	208	141				13Cid1	305	65	169	104
			17Cid	305	11	128	117				14Cid	305	58	129	71				13Cid1	305	46	171	125
			17Ndc80	305	23	65	42	0.358974			14Cid	305	57	128	71				13Cid1	305	38	160	122
			17Cid	305	27	115	88				14Cid	305	61	194	133				13Cid1	305	43	146	103
			17Ndc80	305	31	59	28	0.318182			14Cid	305	69	197	128				13Cid1	305	39	142	103
			17Cid	305	20	160	140				14Ndc80	305	61	88	27	0.27551			13Cid2	305	61	161	100
			17Ndc80	305	29	66	37	0.264286			14Ndc80	305	67	104	37	0.37			13Ndc801	305	50	125	75	0.378788
			17Cid	305	24	152	128				14Ndc80	305	68	114	46	0.370968			13Ndc801	305	38	95	57	0.483051
			17Ndc80	305	67	107	40	0.3125			14Ndc80	305	65	102	37	0.262411			13Ndc801	305	58	124	66	0.653465
			18Cid	305	45	233	188				14Ndc80	305	66	99	33	0.464789			13Ndc801	305	64	131	67	0.644231
			18Ndc80	305	95	143	48	0.255319			14Ndc80	305	67	99	32	0.450704			13Ndc801	305	63	126	63	0.504
			18Cid	305	42	166	124				14Ndc80	305	75	104	29	0.218045			13Ndc801	305	64	116	52	0.42623
			18Ndc80	305	100	150	50	0.403226			14Ndc80	305	77	119	42	0.328125			13Ndc801	305	77	119	42	0.407767
			18Cid	305	38	160	122				16Cid	305	68	176	108				13Ndc801	305	72	115	43	0.417476
			18Ndc80	305	100	150	50	0.409836			16Cid	305	63	130	67				13Ndc802	305	78	135	57	0.57
			18Cid	305	44	142	98				16Cid	305	68	189	121				14Cid	305	38	180	142
			18Ndc80	305	97	150	53	0.540816			16Cid	305	66	186	120				14Cid	305	37	141	104
			18Cid	305	50	192	142				16Cid	305	71	205	134				14Cid	305	41	220	179
			18Ndc80	305	119	156	37	0.260563			16Cid	305	72	176	104				14Cid	305	48	195	147
			19Cid	305	33	89	56				16Cid	305	69	235	166				14Cid	305	41	179	138
			19Ndc80	305	46	87	41	0.732143			16Cid	305	63	225	162				14Cid	305	41	211	170
			19Cid	305	32	91	59				16Cid	305	78	221	143				14Cid	305	49	255	206
			19Ndc80	305	50	76	26	0.440678			16Cid	305	71	235	164				14Cid	305	41	225	184
			19Cid	305	28	71	43				16Cid	305	65	218	153				14Cid	305	50	255	205
			19Ndc80	305	50	99	49	1.13953			16Cid	305	64	213	149				14Cid	305	52	250	198
			19Cid	305	27	59	32				16Cid	305	67	186	119				14Cid	305	38	207	169
			19Ndc80	305	49	81	32	1			16Cid	305	66	198	132				14Cid	305	45	197	152
			21Ndc80	305	22	120	98				16Cid	305	74	198	124				14Cid	305	42	218	176
			21Cid	305	30	73	43	0.438776			16Cid	305	62	182	120				14Cid	305	39	177	138
			21Ndc80	305	24	110	86				16Cid	305	61	239	178				14Cid	305	35	204	169
			21Cid	305	30	66	36	0.418605			16Ndc80	305	148	208	60	0.555556			14Ndc80	305	69	160	91	0.640845
			21Ndc80	305	35	122	87				16Ndc80	305	134	183	49	0.731343			14Ndc80	305	68	134	66	0.634615
			21Cid	305	33	93	60	0.689655			16Ndc80	305	138	236	98	0.809917			14Ndc80	305	75	154	79	0.441341
			21Ndc80	305	37	132	95				16Ndc80	305	137	192	55	0.458333			14Ndc80	305	72	132	60	0.408163
			21Cid	305	32	86	54	0.568421			16Ndc80	305	129	191	62	0.462687			14Ndc80	305	71	133	62	0.449275
			21Ndc80	305	31	96	65				16Ndc80	305	125	167	42	0.403846			14Ndc80	305	63	131	68	0.4
			21Cid	305	33	63	30	0.461538			16Ndc80	305	140	232	92	0.554217			14Ndc80	305	63	141	78	0.378641
			23Cid	305	64	145	81				16Ndc80	305	138	207	69	0.425926			14Ndc80	305	67	136	69	0.375
			23Ndc80	305	92	140	48	0.592593			16Ndc80	305	127	185	58	0.405594			14Ndc80	305	65	137	72	0.35122
			23Cid	305	60	162	102				16Ndc80	305	125	199	74	0.45122			14Ndc80	305	71	135	64	0.323232
			23Ndc80	305	103	170	67	0.656863			16Ndc80	305	122	202	80	0.522876			14Ndc80	305	59	135	76	0.449704
			23Cid	305	59	209	150				16Ndc80	305	124	195	71	0.47651			14Ndc80	305	65	125	60	0.394737
			23Ndc80	305	78	144	66	0.44			16Ndc80	305	132	192	60	0.504202			14Ndc80	305	58	126	68	0.386364
			23Cid	305	63	172	109				16Ndc80	305	109	193	84	0.636364			14Ndc80	305	61	147	86	0.623188
			23Ndc80	305	84	144	60	0.550459			16Ndc80	305	126	201	75	0.604839			14Ndc80	305	48	136	88	0.52071
			23Cid	305	50	142	92				16Ndc80	305	108	165	57	0.475			15Cid	305	52	168	116
			23Ndc80	305	73	156	83	0.902174			16Ndc80	305	110	174	64	0.359551			15Cid	305	53	164	111
			23Cid	305	53	140	87				17Cid	305	57	155	98				15Cid	305	50	89	39
			23Ndc80	305	72	160	88	1.01149			17Cid	305	57	133	76				15Cid	305	52	102	50
			23Cid	305	56	213	157				17Cid	305	63	167	104				15Cid	305	51	91	40
			23Ndc80	305	81	188	107	0.681529			17Cid	305	65	167	102				15Cid	305	51	111	60
			23Cid	305	56	248	192				17Ndc80	305	71	128	57	0.581633			15Cid	305	48	104	56
			23Ndc80	305	91	201	110	0.572917			17Ndc80	305	79	121	42	0.552632			15Ndc80	305	72	122	50	0.431034
			23Cid	305	60	156	96				17Ndc80	305	100	174	74	0.711538			15Ndc80	305	76	121	45	0.405405
			23Ndc80	305	116	175	59	0.614583			17Ndc80	305	93	149	56	0.54902			15Ndc80	305	74	108	34	0.871795
			23Cid	305	62	175	113				19Cid	305	52	138	86				15Ndc80	305	75	109	34	0.68
			23Ndc80	305	109	198	89	0.787611			19Cid	305	51	109	58				15Ndc80	305	76	111	35	0.875
			24Cid	305	51	174	123				19Cid	305	57	147	90				15Ndc80	305	82	117	35	0.583333
			24Ndc80	305	63	120	57	0.463415			19Cid	305	54	166	112				15Ndc80	305	70	104	34	0.607143
			24Cid	305	68	210	142				19Cid	305	62	164	102				16Cid1	305	45	137	92
			24Ndc80	305	68	124	56	0.394366			19Cid	305	43	133	90				16Cid1	305	43	158	115
			24Cid	305	56	163	107				19Cid	305	63	255	192				16Cid1	305	53	197	144
			24Ndc80	305	79	135	56	0.523364			19Cid	305	40	128	88				16Cid1	305	41	121	80
			24Cid	305	55	122	67				19Cid	305	49	156	107				16Cid1	305	55	172	117
			24Ndc80	305	73	130	57	0.850746			19Cid	305	42	229	187				16Cid2	305	51	220	169
			24Cid	305	60	136	76				19Ndc80	305	65	87	22	0.255814			16Cid2	305	45	134	89
			24Ndc80	305	73	130	57	0.75			19Ndc80	305	65	87	22	0.37931			16Cid2	305	44	143	99
			24Cid	305	59	121	62				19Ndc80	305	65	85	20	0.222222			16Cid2	305	49	156	107
			24Ndc80	305	75	113	38	0.612903			19Ndc80	305	61	92	31	0.276786			16Cid2	305	46	167	121
			24Cid	305	57	190	133				19Ndc80	305	62	90	28	0.27451			16Cid2	305	41	124	83
			24Ndc80	305	71	120	49	0.368421			19Ndc80	305	56	76	20	0.222222			16Cid2	305	41	102	61
			24Cid	305	61	189	128				19Ndc80	305	66	90	24	0.125			16Cid2	305	39	93	54
			24Ndc80	305	63	128	65	0.507812			19Ndc80	305	46	70	24	0.272727			16Ndc801	305	48	71	23	0.25
			24Cid	305	58	156	98				19Ndc80	305	44	60	16	0.149533			16Ndc801	305	48	77	29	0.252174
			24Ndc80	305	57	108	51	0.520408			19Ndc80	305	48	80	32	0.171123			16Ndc801	305	47	80	33	0.229167
			24Cid	305	52	143	91				20Cid	305	60	255	195				16Ndc801	305	41	67	26	0.325
			24Ndc80	305	56	108	52	0.571429			20Cid	305	49	246	197				16Ndc801	305	50	79	29	0.247863
			25Cid	305	44	131	87				20Cid	305	54	192	138				16Ndc802	305	45	83	38	0.224852
			25Ndc80	305	69	128	59	0.678161			20Cid	305	48	192	144				16Ndc802	305	41	75	34	0.382022
			25Cid	305	47	193	146				20Cid	305	49	179	130				16Ndc802	305	47	81	34	0.343434
			25Ndc80	305	72	139	67	0.458904			20Cid	305	50	174	124				16Ndc802	305	45	76	31	0.28972
			25Cid	305	49	151	102				20Cid	305	45	144	99				16Ndc802	305	48	81	33	0.272727
			25Ndc80	305	71	144	73	0.715686			20Cid	305	48	187	139				16Ndc802	305	43	72	29	0.349398
			25Cid	305	48	179	131				20Cid	305	46	178	132				16Ndc802	305	41	63	22	0.360656
			25Ndc80	305	67	132	65	0.496183			20Cid	305	41	186	145				16Ndc802	305	43	61	18	0.333333
			27Cid	305	52	147	95				20Cid	305	50	155	105				17Cid	305	38	159	121
			27Ndc80	305	49	101	52	0.547368			20Cid	305	56	163	107				17Cid	305	38	97	59
			27Cid	305	59	172	113				20Cid	305	59	203	144				17Cid	305	35	86	51
			27Ndc80	305	59	129	70	0.619469			20Ndc80	305	62	101	39	0.2			17Cid	305	38	145	107
			27Cid	305	56	162	106				20Ndc80	305	55	101	46	0.233503			17Cid	305	45	140	95
			27Ndc80	305	63	125	62	0.584906			20Ndc80	305	55	90	35	0.253623			17Cid	305	48	116	68
			27Cid	305	56	120	64				20Ndc80	305	53	90	37	0.256944			17Cid	305	38	90	52
			27Ndc80	305	65	106	41	0.640625			20Ndc80	305	58	98	40	0.307692			17Cid	305	37	103	66
			27Cid	305	57	139	82				20Ndc80	305	58	88	30	0.241935			17Ndc80	305	57	80	23	0.190083
			27Ndc80	305	59	119	60	0.731707			20Ndc80	305	53	78	25	0.252525			17Ndc80	305	60	77	17	0.288136
			29Cid	305	61	168	107				20Ndc80	305	54	84	30	0.215827			17Ndc80	305	56	81	25	0.490196
			29Ndc80	305	46	95	49	0.457944			20Ndc80	305	56	94	38	0.287879			17Ndc80	305	55	78	23	0.214953
			29Cid	305	76	198	122				20Ndc80	305	52	75	23	0.158621			17Ndc80	305	56	76	20	0.210526
			29Ndc80	305	63	122	59	0.483607			20Ndc80	305	59	91	32	0.304762			17Ndc80	305	56	82	26	0.382353
			29Cid	305	69	196	127				20Ndc80	305	62	91	29	0.271028			17Ndc80	305	61	84	23	0.442308
			29Ndc80	305	66	128	62	0.488189			20Ndc80	305	58	95	37	0.256944			17Ndc80	305	60	86	26	0.393939
			29Cid	305	61	128	67				21Cid	305	48	127	79				18Cid	305	77	236	159
			29Ndc80	305	63	103	40	0.597015			21Cid	305	46	166	120				18Cid	305	66	172	106
			29Cid	305	65	137	72				21Cid	305	56	143	87				18Cid	305	69	197	128
			29Ndc80	305	42	97	55	0.763889			21Cid	305	47	161	114				18Cid	305	57	182	125
			29Cid	305	63	125	62				21Cid	305	55	180	125				18Cid	305	65	138	73
			29Ndc80	305	42	97	55	0.887097			21Cid	305	49	153	104				18Cid	305	73	163	90
			29Cid	305	68	168	100				21Cid	305	47	126	79				18Cid	305	75	200	125
			29Ndc80	305	55	113	58	0.58			21Cid	305	46	129	83				18Ndc80	305	117	170	53	0.333333
			29Cid	305	71	129	58				21Cid	305	44	117	73				18Ndc80	305	99	162	63	0.59434
			29Ndc80	305	69	105	36	0.62069			21Cid	305	41	168	127				18Ndc80	305	94	148	54	0.421875
			30Cid	305	55	174	119				21Cid	305	39	159	120				18Ndc80	305	95	142	47	0.376
			30Ndc80	305	80	138	58	0.487395			21Cid	305	44	114	70				18Ndc80	305	100	135	35	0.479452
			30Cid	305	58	136	78				21Cid	305	39	137	98				18Ndc80	305	111	149	38	0.422222
			30Ndc80	305	81	136	55	0.705128			21Cid	305	40	158	118				18Ndc80	305	105	166	61	0.488
			30Cid	305	58	187	129				21Cid	305	41	186	145				21Cid	305	31	127	96
			30Ndc80	305	84	148	64	0.496124			21Ndc80	305	54	78	24	0.303797			21Cid	305	30	134	104
			30Cid	305	61	127	66				21Ndc80	305	56	83	27	0.225			21Cid	305	33	150	117
			30Ndc80	305	89	138	49	0.742424			21Ndc80	305	59	84	25	0.287356			21Cid	305	29	111	82
			30Cid	305	61	154	93				21Ndc80	305	59	81	22	0.192982			21Cid	305	33	134	101
			30Ndc80	305	100	153	53	0.569892			21Ndc80	305	63	89	26	0.208			21Cid	305	44	255	211
			30Cid	305	59	149	90				21Ndc80	305	65	87	22	0.211538			21Cid	305	44	196	152
			30Ndc80	305	93	153	60	0.666667			21Ndc80	305	63	88	25	0.316456			21Cid	305	35	181	146
			31Cid	305	56	162	106				21Ndc80	305	61	83	22	0.26506			21Cid	305	41	183	142
			31Ndc80	305	60	131	71	0.669811			21Ndc80	305	59	79	20	0.273973			21Cid1	305	28	179	151
			31Cid	305	57	151	94				21Ndc80	305	53	77	24	0.188976			21Cid1	305	27	136	109
			31Ndc80	305	70	164	94	1			21Ndc80	305	52	82	30	0.25			21Ndc80	305	40	63	23	0.239583
			31Cid	305	60	170	110				21Ndc80	305	56	81	25	0.357143			21Ndc80	305	42	65	23	0.221154
			31Ndc80	305	67	169	102	0.927273			21Ndc80	305	56	80	24	0.244898			21Ndc80	305	44	65	21	0.179487
			31Cid	305	63	165	102				21Ndc80	305	55	83	28	0.237288			21Ndc80	305	48	81	33	0.402439
			31Ndc80	305	62	167	105	1.02941			21Ndc80	305	56	83	27	0.186207			21Ndc80	305	51	77	26	0.257426
			31Cid	305	59	162	103				23Cid	305	56	224	168				21Ndc80	305	51	83	32	0.151659
			31Ndc80	305	70	151	81	0.786408			23Cid	305	50	171	121				21Ndc80	305	45	74	29	0.190789
			31Cid	305	62	183	121				23Cid	305	56	188	132				21Ndc80	305	41	70	29	0.19863
			31Ndc80	305	65	130	65	0.53719			23Cid	305	58	141	83				21Ndc80	305	45	72	27	0.190141
			31Cid	305	62	146	84				23Cid	305	70	181	111				21Ndc801	305	39	63	24	0.15894
			31Ndc80	305	65	196	131	1.55952			23Cid	305	58	176	118				21Ndc801	305	37	55	18	0.165138
			38Cid	305	83	214	131				23Cid	305	65	194	129				22Cid	305	40	138	98
			38Ndc80	305	101	165	64	0.48855			23Cid	305	54	168	114				22Cid	305	49	147	98
			38Cid	305	89	240	151				23Cid	305	56	145	89				22Cid	305	45	157	112
			38Ndc80	305	94	157	63	0.417219			23Cid	305	51	194	143				22Cid	305	44	155	111
			38Cid	305	110	255	145				23Cid	305	55	184	129				22Cid	305	44	120	76
			38Ndc80	305	77	176	99	0.682759			23Cid	305	52	128	76				22Cid	305	37	149	112
			38Cid	305	91	255	164				23Cid	305	46	130	84				22Cid	305	30	149	119
			38Ndc80	305	58	150	92	0.560976			23Cid	305	50	149	99				22Cid	305	31	106	75
			38Cid	305	68	238	170				23Cid	305	52	109	57				22Cid	305	36	132	96
			38Ndc80	305	63	131	68	0.4			23Cid	305	50	129	79				22Cid	305	38	132	94
			38Cid	305	72	205	133				23Cid	305	54	105	51				22Ndc80	305	65	103	38	0.387755
			38Ndc80	305	90	156	66	0.496241			23Cid	305	67	176	109				22Ndc80	305	61	111	50	0.510204
			38Cid	305	88	243	155				23Cid	305	56	121	65				22Ndc80	305	60	93	33	0.294643
			38Ndc80	305	95	202	107	0.690323			23Cid	305	56	102	46				22Ndc80	305	61	89	28	0.252252
			39Cid	305	41	142	101				23Cid	305	42	186	144				22Ndc80	305	55	77	22	0.289474
			39Ndc80	305	28	81	53	0.524752			23Cid	305	41	190	149				22Ndc80	305	38	65	27	0.241071
			39Cid	305	44	123	79				23Cid	305	45	181	136				22Ndc80	305	28	67	39	0.327731
			39Ndc80	305	28	77	49	0.620253			23Cid	305	42	177	135				22Ndc80	305	39	68	29	0.386667
			39Cid	305	55	184	129				23Cid	305	46	198	152				22Ndc80	305	45	84	39	0.40625
			39Ndc80	305	36	99	63	0.488372			23Cid	305	41	169	128				22Ndc80	305	45	75	30	0.319149
			39Cid	305	48	174	126				23Cid	305	45	144	99				23Cid	305	33	134	101
			39Ndc80	305	32	89	57	0.452381			23Cid	305	43	124	81				23Cid	305	27	118	91
			39Cid	305	56	193	137				23Cid	305	46	149	103				23Cid	305	26	116	90
			39Ndc80	305	41	111	70	0.510949			23Cid	305	50	150	100				23Cid	305	26	128	102
			39Cid	305	60	171	111				23Cid	305	47	139	92				23Cid	305	25	105	80
			39Ndc80	305	55	111	56	0.504505			23Cid	305	55	190	135				23Cid	305	30	115	85
			39Cid	305	61	190	129				23Cid	305	47	255	208				23Cid	305	30	120	90
			39Ndc80	305	65	120	55	0.426357			23Cid	305	61	255	194				23Cid	305	30	84	54
			39Cid	305	61	132	71				23Cid	305	46	195	149				23Cid	305	29	121	92
			39Ndc80	305	63	107	44	0.619718			23Ndc80	305	73	140	67	0.39881			23Cid1	305	24	86	62
			39Cid	305	64	115	51				23Ndc80	305	62	135	73	0.603306			23Cid1	305	35	146	111
			39Ndc80	305	67	117	50	0.980392			23Ndc80	305	84	155	71	0.537879			23Cid1	305	35	113	78
			39Cid	305	59	132	73				23Ndc80	305	79	159	80	0.963855			23Ndc80	305	26	52	26	0.257426
			39Ndc80	305	51	96	45	0.616438			23Ndc80	305	98	159	61	0.54955			23Ndc80	305	31	52	21	0.230769
			39Cid	305	61	168	107				23Ndc80	305	107	161	54	0.457627			23Ndc80	305	33	46	13	0.144444
			39Ndc80	305	49	96	47	0.439252			23Ndc80	305	107	144	37	0.286822			23Ndc80	305	31	49	18	0.176471
			39Cid	305	63	137	74				23Ndc80	305	106	167	61	0.535088			23Ndc80	305	33	52	19	0.2375
			39Ndc80	305	65	110	45	0.608108			23Ndc80	305	109	155	46	0.516854			23Ndc80	305	36	49	13	0.152941
			39Cid	305	59	159	100				23Ndc80	305	102	163	61	0.426573			23Ndc80	305	35	53	18	0.2
			39Ndc80	305	62	111	49	0.49			23Ndc80	305	106	170	64	0.496124			23Ndc80	305	36	51	15	0.277778
			41Cid	305	43	103	60				23Ndc80	305	101	133	32	0.421053			23Ndc80	305	35	55	20	0.217391
			41Ndc80	305	57	104	47	0.783333			23Ndc80	305	94	148	54	0.642857			23Ndc801	305	30	46	16	0.258065
			41Cid	305	44	93	49				23Ndc80	305	100	164	64	0.646465			23Ndc801	305	32	57	25	0.225225
			41Ndc80	305	54	104	50	1.02041			23Ndc80	305	94	137	43	0.754386			23Ndc801	305	35	59	24	0.307692
			41Cid	305	43	89	46				23Ndc80	305	101	138	37	0.468354			24Cid	305	55	255	200
			41Ndc80	305	52	109	57	1.23913			23Ndc80	305	95	133	38	0.745098			24Cid	305	62	203	141
			41Cid	305	40	83	43				23Ndc80	305	109	155	46	0.422018			24Cid	305	57	131	74
			41Ndc80	305	53	87	34	0.790698			23Ndc80	305	84	135	51	0.784615			24Cid	305	62	164	102
			41Cid	305	48	146	98				23Ndc80	305	98	147	49	1.06522			24Cid	305	58	124	66
			41Ndc80	305	59	178	119	1.21429			23Ndc80	305	51	85	34	0.236111			24Cid	305	65	130	65
			41Cid	305	42	146	104				23Ndc80	305	48	93	45	0.302013			24Cid	305	67	126	59
			41Ndc80	305	42	131	89	0.855769			23Ndc80	305	52	91	39	0.286765			24Cid	305	73	204	131
			41Cid	305	44	118	74				23Ndc80	305	46	93	47	0.348148			24Cid	305	56	167	111
			41Ndc80	305	50	125	75	1.01351			23Ndc80	305	54	97	43	0.282895			24Cid	305	59	186	127
			41Cid	305	46	126	80				23Ndc80	305	46	97	51	0.398438			24Ndc80	305	72	126	54	0.27
			41Ndc80	305	44	125	81	1.0125			23Ndc80	305	50	73	23	0.232323			24Ndc80	305	88	116	28	0.198582
			41Cid	305	46	115	69				23Ndc80	305	43	74	31	0.382716			24Ndc80	305	87	120	33	0.445946
			41Ndc80	305	50	149	99	1.43478			23Ndc80	305	49	82	33	0.320388			24Ndc80	305	86	120	34	0.333333
			41Cid	305	43	132	89				23Ndc80	305	47	91	44	0.44			24Ndc80	305	90	124	34	0.515152
			41Ndc80	305	51	138	87	0.977528			23Ndc80	305	51	91	40	0.434783			24Ndc80	305	99	129	30	0.461538
			41Cid	305	42	94	52				23Ndc80	305	54	100	46	0.340741			24Ndc80	305	100	131	31	0.525424
			41Ndc80	305	48	109	61	1.17308			23Ndc80	305	48	100	52	0.25			24Ndc80	305	99	150	51	0.389313
			41Cid	305	38	78	40				23Ndc80	305	55	125	70	0.360825			24Ndc80	305	92	147	55	0.495495
			41Ndc80	305	49	89	40	1			23Ndc80	305	48	86	38	0.255034			24Ndc80	305	102	136	34	0.267717
			42Cid	305	44	114	70				24Cid	305	64	185	121				25Cid	305	49	164	115
			42Cid	305	36	121	85				24Cid	305	71	223	152				25Cid	305	62	188	126
			42Cid	305	46	196	150				24Cid	305	70	204	134				25Cid	305	79	169	90
			42Cid	305	50	144	94				24Cid	305	62	164	102				25Cid	305	74	182	108
			42Cid	305	49	131	82				24Cid	305	61	112	51				25Cid	305	60	184	124
			42Cid	305	43	116	73				24Cid	305	61	151	90				25Cid	305	49	134	85
			42Cid	305	51	129	78				24Cid	305	66	162	96				25Cid	305	53	169	116
			42Cid	305	48	121	73				24Ndc80	305	87	166	79	0.652893			25Cid	305	70	225	155
			42Ndc80	305	38	98	60	0.857143			24Ndc80	305	89	151	62	0.407895			25Cid	305	56	186	130
			42Ndc80	305	32	97	65	0.764706			24Ndc80	305	92	145	53	0.395522			25Cid	305	57	135	78
			42Ndc80	305	42	130	88	0.586667			24Ndc80	305	91	133	42	0.411765			25Cid1	305	50	150	100
			42Ndc80	305	46	130	84	0.893617			24Ndc80	305	83	122	39	0.764706			25Cid1	305	52	155	103
			42Ndc80	305	45	94	49	0.597561			24Ndc80	305	85	126	41	0.455556			25Ndc80	305	87	135	48	0.417391
			42Ndc80	305	40	102	62	0.849315			24Ndc80	305	83	142	59	0.614583			25Ndc80	305	96	147	51	0.404762
			42Ndc80	305	51	120	69	0.884615			34Cid	305	37	132	95				25Ndc80	305	90	151	61	0.677778
			42Ndc80	305	44	103	59	0.808219			34Cid	305	40	167	127				25Ndc80	305	108	142	34	0.314815
			42Ndc80	305	45	103	58	0.966667			34Cid	305	40	132	92				25Ndc80	305	109	161	52	0.419355
			43Cid	305	49	124	75				34Cid	305	43	142	99				25Ndc80	305	94	128	34	0.4
			43Cid	305	46	140	94				34Cid	305	45	155	110				25Ndc80	305	80	120	40	0.344828
			43Cid	305	51	158	107				34Cid	305	41	173	132				25Ndc80	305	77	105	28	0.180645
			43Cid	305	48	135	87				34Cid	305	56	231	175				25Ndc80	305	63	92	29	0.223077
			43Cid	305	48	160	112				34Cid	305	53	188	135				25Ndc80	305	55	84	29	0.371795
			43Cid	305	50	115	65				34Cid	305	52	147	95				25Ndc801	305	98	155	57	0.57
			43Cid	305	44	150	106				34Cid	305	47	147	100				25Ndc801	305	94	144	50	0.485437
			43Cid	305	45	129	84				34Cid	305	48	148	100				27Cid	305	40	161	121
			43Ndc80	305	58	97	39	0.52			34Cid	305	51	172	121				27Cid	305	47	233	186
			43Ndc80	305	58	131	73	0.776596			34Ndc80	305	44	74	30	0.315789			27Cid	305	51	179	128
			43Ndc80	305	56	91	35	0.327103			34Ndc80	305	50	99	49	0.385827			27Cid	305	49	197	148
			43Ndc80	305	58	118	60	0.689655			34Ndc80	305	53	107	54	0.586957			27Cid	305	47	171	124
			43Ndc80	305	55	116	61	0.544643			34Ndc80	305	53	105	52	0.525253			27Cid	305	42	178	136
			43Ndc80	305	53	103	50	0.769231			34Ndc80	305	58	108	50	0.454545			27Cid	305	46	178	132
			43Ndc80	305	53	102	49	0.462264			34Ndc80	305	53	107	54	0.409091			27Cid	305	44	127	83
			43Ndc80	305	56	127	71	0.845238			34Ndc80	305	59	99	40	0.228571			27Cid	305	45	137	92
			44Cid	305	54	130	76				34Ndc80	305	62	95	33	0.244444			27Cid	305	47	169	122
			44Cid	305	59	147	88				34Ndc80	305	56	84	28	0.294737			27Cid	305	49	172	123
			44Cid	305	46	136	90				34Ndc80	305	53	89	36	0.36			27Cid	305	49	145	96
			44Cid	305	58	215	157				34Ndc80	305	60	94	34	0.34			27Cid	305	73	253	180
			44Cid	305	56	163	107				34Ndc80	305	60	96	36	0.297521			27Cid1	305	46	157	111
			44Cid	305	59	143	84				35Cid	305	78	153	75				27Cid1	305	51	155	104
			44Cid	305	58	133	75				35Cid	305	79	134	55				27Cid1	305	51	191	140
			44Cid	305	56	130	74				35Cid	305	80	167	87				27Ndc80	305	67	101	34	0.280992
			44Cid	305	58	134	76				35Cid	305	82	211	129				27Ndc80	305	71	110	39	0.209677
			44Ndc80	305	48	113	65	0.855263			35Cid	305	80	188	108				27Ndc80	305	71	116	45	0.351562
			44Ndc80	305	55	108	53	0.602273			35Cid	305	79	246	167				27Ndc80	305	76	111	35	0.236486
			44Ndc80	305	37	113	76	0.844444			35Cid	305	75	171	96				27Ndc80	305	76	107	31	0.25
			44Ndc80	305	51	151	100	0.636943			35Cid	305	82	197	115				27Ndc80	305	72	99	27	0.198529
			44Ndc80	305	60	151	91	0.850467			35Cid	305	75	251	176				27Ndc80	305	72	115	43	0.325758
			44Ndc80	305	65	140	75	0.892857			35Cid	305	85	234	149				27Ndc80	305	76	103	27	0.325301
			44Ndc80	305	58	123	65	0.866667			35Cid	305	82	196	114				27Ndc80	305	78	102	24	0.26087
			44Ndc80	305	54	114	60	0.810811			35Cid	305	87	205	118				27Ndc80	305	74	101	27	0.221311
			44Ndc80	305	59	111	52	0.684211			35Ndc80	305	99	159	60	0.8			27Ndc80	305	76	102	26	0.211382
			45Cid	305	53	145	92				35Ndc80	305	104	186	82	1.49091			27Ndc80	305	76	112	36	0.375
			45Cid	305	53	128	75				35Ndc80	305	116	185	69	0.793103			27Ndc80	305	72	115	43	0.238889
			45Cid	305	57	148	91				35Ndc80	305	118	174	56	0.434109			27Ndc801	305	62	92	30	0.27027
			45Cid	305	53	135	82				35Ndc80	305	120	178	58	0.537037			27Ndc801	305	65	91	26	0.25
			45Cid	305	54	128	74				35Ndc80	305	115	181	66	0.39521			27Ndc801	305	70	98	28	0.2
			45Cid	305	55	122	67				35Ndc80	305	108	192	84	0.875			28Cid	305	57	155	98
			45Cid	305	47	112	65				35Ndc80	305	107	155	48	0.417391			28Ndc80	305	80	117	37	0.377551
			45Cid	305	52	119	67				35Ndc80	305	94	160	66	0.375			28Cid	305	69	239	170
			45Cid	305	54	110	56				35Ndc80	305	96	185	89	0.597315			28Ndc80	305	93	152	59	0.347059
			45Ndc80	305	49	108	59	0.641304			35Ndc80	305	126	201	75	0.657895			28Cid	305	65	200	135
			45Ndc80	305	49	118	69	0.92			35Ndc80	305	145	229	84	0.711864			28Ndc80	305	86	136	50	0.37037
			45Ndc80	305	54	108	54	0.593407			36Cid	305	67	221	154				28Cid	305	64	175	111
			45Ndc80	305	53	117	64	0.780488			36Cid	305	63	187	124				28Ndc80	305	87	139	52	0.468468
			45Ndc80	305	54	102	48	0.648649			36Cid	305	65	179	114				28Cid	305	60	176	116
			45Ndc80	305	59	127	68	1.01493			36Cid	305	67	218	151				28Ndc80	305	88	137	49	0.422414
			45Ndc80	305	51	127	76	1.16923			36Cid	305	50	151	101				28Cid	305	53	166	113
			45Ndc80	305	54	111	57	0.850746			36Cid	305	53	174	121				28Ndc80	305	86	137	51	0.451327
			45Ndc80	305	57	100	43	0.767857			36Cid	305	62	175	113				28Cid1	305	45	156	111
			47Cid	305	48	123	75				36Cid	305	51	211	160				28Ndc801	305	80	116	36	0.324324
			47Cid	305	46	127	81				36Cid	305	52	213	161				28Cid1	305	49	136	87
			47Cid	305	47	113	66				36Cid	305	52	174	122				28Ndc801	305	76	118	42	0.482759
			47Cid	305	47	155	108				36Cid	305	58	152	94				28Cid1	305	46	150	104
			47Cid	305	48	170	122				36Cid	305	57	184	127				28Ndc801	305	82	116	34	0.326923
			47Cid	305	55	133	78				36Cid	305	59	197	138				29Cid	305	59	145	86
			47Cid	305	45	136	91				36Cid	305	52	177	125				29Ndc80	305	82	126	44	0.511628
			47Cid	305	51	179	128				36Cid	305	65	203	138				29Cid	305	63	204	141
			47Ndc80	305	55	90	35	0.466667			36Cid	305	58	155	97				29Ndc80	305	80	137	57	0.404255
			47Ndc80	305	53	108	55	0.679012			36Ndc80	305	123	197	74	0.480519			29Cid	305	59	143	84
			47Ndc80	305	53	102	49	0.742424			36Ndc80	305	114	155	41	0.330645			29Ndc80	305	82	118	36	0.428571
			47Ndc80	305	54	95	41	0.37963			36Ndc80	305	123	172	49	0.429825			29Cid	305	59	146	87
			47Ndc80	305	61	109	48	0.393443			36Ndc80	305	114	173	59	0.390728			29Ndc80	305	78	103	25	0.287356
			47Ndc80	305	63	100	37	0.474359			36Ndc80	305	110	153	43	0.425743			29Cid	305	59	134	75
			47Ndc80	305	42	84	42	0.461538			36Ndc80	305	109	169	60	0.495868			29Ndc80	305	78	110	32	0.426667
			47Ndc80	305	59	127	68	0.53125			36Ndc80	305	118	191	73	0.646018			29Cid	305	67	210	143
			48Cid	305	48	96	48				36Ndc80	305	108	182	74	0.4625			29Ndc80	305	76	131	55	0.384615
			48Cid	305	51	153	102				36Ndc80	305	108	194	86	0.534161			29Cid	305	63	173	110
			48Cid	305	54	147	93				36Ndc80	305	108	182	74	0.606557			29Ndc80	305	80	123	43	0.390909
			48Cid	305	51	129	78				36Ndc80	305	124	168	44	0.468085			29Cid	305	66	169	103
			48Cid	305	56	152	96				36Ndc80	305	125	175	50	0.393701			29Ndc80	305	64	94	30	0.291262
			48Cid	305	49	117	68				36Ndc80	305	132	201	69	0.5			29Cid	305	61	191	130
			48Cid	305	60	152	92				36Ndc80	305	115	189	74	0.592			29Ndc80	305	64	100	36	0.276923
			48Cid	305	51	109	58				36Ndc80	305	112	173	61	0.442029			29Cid	305	63	202	139
			48Cid	305	51	106	55				36Ndc80	305	111	164	53	0.546392			29Ndc80	305	68	100	32	0.230216
			48Cid	305	54	128	74				37Cid	305	59	116	57				29Cid	305	54	199	145
			48Cid	305	56	131	75				37Cid	305	57	149	92				29Ndc80	305	64	100	36	0.248276
			48Cid	305	55	159	104				37Cid	305	58	165	107				30Ndc80	305	62	108	46
			48Cid	305	49	125	76				37Cid	305	66	165	99				30Cid	305	44	109	65	1.41304
			48Ndc80	305	48	112	64	1.33333			37Cid	305	65	154	89				30Cid	305	46	95	49
			48Ndc80	305	59	156	97	0.95098			37Cid	305	70	164	94				30Ndc80	305	59	93	34	0.693878
			48Ndc80	305	56	152	96	1.03226			37Ndc80	305	77	120	43	0.754386			30Cid	305	45	116	71
			48Ndc80	305	55	142	87	1.11538			37Ndc80	305	84	143	59	0.641304			30Ndc80	305	58	90	32	0.450704
			48Ndc80	305	59	134	75	0.78125			37Ndc80	305	69	124	55	0.514019			30Cid	305	42	103	61
			48Ndc80	305	51	118	67	0.985294			37Ndc80	305	81	149	68	0.686869			30Ndc80	305	52	81	29	0.47541
			48Ndc80	305	63	165	102	1.1087			37Ndc80	305	87	132	45	0.505618			30Cid	305	48	133	85
			48Ndc80	305	65	133	68	1.17241			37Ndc80	305	100	180	80	0.851064			30Ndc80	305	50	100	50	0.588235
			48Ndc80	305	59	137	78	1.41818			38Cid	305	46	255	209				30Cid	305	48	129	81
			48Ndc80	305	63	141	78	1.05405			38Cid	305	63	238	175				30Ndc80	305	53	104	51	0.62963
			48Ndc80	305	64	137	73	0.973333			38Cid	305	52	164	112				30Cid	305	47	101	54
			48Ndc80	305	61	168	107	1.02885			38Cid	305	50	133	83				30Ndc80	305	61	94	33	0.611111
			48Ndc80	305	58	125	67	0.881579			38Cid	305	57	186	129				30Cid	305	44	85	41
											38Cid	305	55	177	122				30Ndc80	305	48	98	50	1.21951
							Mean	0.683319			38Cid	305	46	173	127				30Cid	305	42	92	50
											38Ndc80	305	124	153	29	0.138756			30Ndc80	305	48	75	27	0.54
											38Ndc80	305	117	146	29	0.165714			30Cid	305	43	84	41
											38Ndc80	305	118	155	37	0.330357			30Ndc80	305	55	81	26	0.634146
											38Ndc80	305	133	157	24	0.289157			30Cid	305	44	90	46
											38Ndc80	305	133	170	37	0.286822			30Ndc80	305	62	90	28	0.608696
											38Ndc80	305	127	154	27	0.221311			30Cid	305	45	106	61
											38Ndc80	305	117	153	36	0.283465			30Ndc80	305	62	92	30	0.491803
											39Cid	305	52	159	107				31Cid	305	33	153	120
											39Cid	305	57	132	75				31Ndc80	305	30	65	35	0.291667
											39Cid	305	67	164	97				31Cid	305	45	140	95
											39Cid	305	62	150	88				31Ndc80	305	38	66	28	0.294737
											39Cid	305	58	168	110				31Cid	305	51	141	90
											39Cid	305	62	156	94				31Ndc80	305	46	88	42	0.466667
											39Cid	305	60	132	72				31Cid	305	59	255	196
											39Cid	305	60	129	69				31Ndc80	305	48	87	39	0.19898
											39Cid	305	59	156	97				31Cid	305	60	192	132
											39Cid	305	57	151	94				31Ndc80	305	52	90	38	0.287879
											39Cid	305	52	124	72				31Cid	305	87	223	136
											39Cid	305	56	177	121				31Ndc80	305	62	100	38	0.279412
											39Ndc80	305	66	112	46	0.429907			31Cid	305	49	176	127
											39Ndc80	305	76	132	56	0.746667			31Ndc80	305	53	91	38	0.299213
											39Ndc80	305	79	117	38	0.391753			31Cid	305	33	182	149
											39Ndc80	305	75	109	34	0.386364			31Ndc80	305	25	49	24	0.161074
											39Ndc80	305	83	130	47	0.427273			31Cid	305	40	177	137
											39Ndc80	305	72	105	33	0.351064			31Ndc80	305	34	62	28	0.20438
											39Ndc80	305	67	102	35	0.486111			32Cid	305	51	235	184
											39Ndc80	305	74	106	32	0.463768			32Ndc80	305	75	106	31	0.168478
											39Ndc80	305	79	115	36	0.371134			32Cid	305	59	165	106
											39Ndc80	305	75	114	39	0.414894			32Ndc80	305	79	112	33	0.311321
											39Ndc80	305	65	96	31	0.430556			32Cid	305	49	140	91
											39Ndc80	305	60	103	43	0.355372			32Ndc80	305	76	96	20	0.21978
											40Cid	305	52	195	143				32Cid	305	47	129	82
											40Cid	305	63	176	113				32Ndc80	305	70	95	25	0.304878
											40Cid	305	72	210	138				32Cid	305	66	156	90
											40Cid	305	55	193	138				32Ndc80	305	77	104	27	0.3
											40Cid	305	57	209	152				32Cid	305	62	199	137
											40Cid	305	63	207	144				32Ndc80	305	76	104	28	0.20438
											40Cid	324	69	235	166				32Cid	305	58	227	169
											40Cid	305	59	206	147				32Ndc80	305	77	107	30	0.177515
											40Ndc80	305	69	120	51	0.356643			32Cid	305	56	186	130
											40Ndc80	305	81	117	36	0.318584			32Ndc80	305	78	107	29	0.223077
											40Ndc80	305	88	145	57	0.413043			32Cid	305	48	116	68
											40Ndc80	305	79	114	35	0.253623			32Ndc80	305	72	95	23	0.338235
											40Ndc80	305	79	122	43	0.282895			32Cid	305	47	104	57
											40Ndc80	305	81	138	57	0.395833			32Ndc80	305	61	82	21	0.368421
											40Ndc80	324	83	140	57	0.343373			33Cid	305	37	171	134
											40Ndc80	305	84	130	46	0.312925			33Ndc80	305	71	92	21	0.156716
											41Cid	305	39	167	128				33Cid	305	61	209	148
											41Cid	305	40	179	139				33Ndc80	305	64	98	34	0.22973
											41Cid	305	50	183	133				33Cid	305	52	223	171
											41Cid	305	56	145	89				33Ndc80	305	60	93	33	0.192982
											41Cid	305	45	181	136				33Cid	305	40	157	117
											41Cid	305	50	169	119				33Ndc80	305	64	92	28	0.239316
											41Cid	305	43	136	93				33Cid1	305	39	141	102
											41Cid	305	40	139	99				33Ndc801	305	58	84	26	0.254902
											41Ndc80	305	53	88	35	0.273438			33Cid1	305	55	140	85
											41Ndc80	305	47	102	55	0.395683			33Ndc801	305	65	97	32	0.376471
											41Ndc80	305	46	85	39	0.293233			33Cid1	305	51	140	89
											41Ndc80	305	52	90	38	0.426966			33Ndc801	305	69	97	28	0.314607
											41Ndc80	305	53	80	27	0.198529			33Cid1	305	43	164	121
											41Ndc80	305	54	95	41	0.344538			33Ndc801	305	69	95	26	0.214876
											41Ndc80	305	48	83	35	0.376344			33Cid1	305	46	204	158
											41Ndc80	305	39	84	45	0.454545			33Ndc801	305	69	97	28	0.177215
											42Cid	305	82	204	122				34Cid	305	54	145	91
											42Cid	305	83	215	132				34Ndc80	305	57	82	25	0.274725
											42Cid	305	95	198	103				34Cid	305	74	173	99
											42Cid	305	86	202	116				34Ndc80	305	58	89	31	0.313131
											42Cid	305	76	163	87				34Cid	305	51	139	88
											42Cid	305	79	191	112				34Ndc80	305	56	86	30	0.340909
											42Cid	305	75	142	67				34Cid	305	50	152	102
											42Cid	305	75	133	58				34Ndc80	305	53	78	25	0.245098
											42Cid	305	69	146	77				34Cid	305	54	157	103
											42Cid	305	70	139	69				34Ndc80	305	53	86	33	0.320388
											42Ndc80	305	114	152	38	0.311475			34Cid	305	50	129	79
											42Ndc80	305	122	187	65	0.492424			34Ndc80	305	53	80	27	0.341772
											42Ndc80	305	125	200	75	0.728155			34Cid	305	54	107	53
											42Ndc80	305	106	190	84	0.724138			34Ndc80	305	52	76	24	0.45283
											42Ndc80	305	96	153	57	0.655172			34Cid	305	51	132	81
											42Ndc80	305	108	182	74	0.660714			34Ndc80	305	49	77	28	0.345679
											42Ndc80	305	111	174	63	0.940299			34Cid	305	45	110	65
											42Ndc80	305	105	167	62	1.06897			34Ndc80	305	46	71	25	0.384615
											42Ndc80	305	107	160	53	0.688312			34Cid	305	53	105	52
											42Ndc80	305	109	154	45	0.652174			34Ndc80	305	52	81	29	0.557692
											4Cid	305	53	116	63				35Cid	305	46	162	116
											4Cid	305	51	138	87				35Ndc80	305	46	67	21	0.181034
											4Cid	305	53	174	121				35Cid	305	51	181	130
											4Cid	305	49	147	98				35Ndc80	305	48	68	20	0.153846
											4Cid	305	53	144	91				35Cid	305	43	152	109
											4Cid	305	54	110	56				35Ndc80	305	50	70	20	0.183486
											4Cid	305	58	137	79				35Cid	305	55	153	98
											4Cid	305	56	131	75				35Ndc80	305	46	72	26	0.265306
											4Cid	305	54	118	64				35Cid	305	61	171	110
											4Cid	305	53	127	74				35Ndc80	305	46	68	22	0.2
											4Cid	305	50	87	37				35Cid	305	58	152	94
											4Cid	305	52	134	82				35Ndc80	305	48	73	25	0.265957
											4Ndc80	305	97	147	50	0.793651			35Cid	305	38	222	184
											4Ndc80	305	88	149	61	0.701149			35Ndc80	305	55	84	29	0.157609
											4Ndc80	305	77	136	59	0.487603			35Cid	305	38	171	133
											4Ndc80	305	81	161	80	0.816327			35Ndc80	305	44	62	18	0.135338
											4Ndc80	305	88	150	62	0.681319			35Cid	305	37	161	124
											4Ndc80	305	91	131	40	0.714286			35Ndc80	305	37	59	22	0.177419
											4Ndc80	305	97	141	44	0.556962			35Cid	305	40	196	156
											4Ndc80	305	95	135	40	0.533333			35Ndc80	305	37	61	24	0.153846
											4Ndc80	305	88	141	53	0.828125			37Cid	305	62	255	193
											4Ndc80	305	90	142	52	0.702703			37Cid	305	51	217	166
											4Ndc80	305	92	133	41	1.10811			37Cid	305	62	189	127
											4Ndc80	305	94	140	46	0.560976			37Cid	305	71	173	102
											7Cid	305	36	112	76				37Cid	305	52	190	138
											7Cid	305	32	157	125				37Cid	305	50	198	148
											7Cid	305	42	149	107				37Cid	305	66	177	111
											7Cid	305	35	176	141				37Cid	305	50	183	133
											7Cid	305	40	100	60				37Cid	305	53	175	122
											7Cid	305	39	113	74				37Cid	305	52	144	92
											7Cid	305	38	86	48				37Cid	305	56	155	99
											7Cid	305	45	95	50				37Cid	305	60	137	77
											7Cid	305	40	104	64				37Cid	305	56	153	97
											7Cid	305	39	90	51				37Cid	305	62	226	164
											7Cid	305	53	150	97				37Cid	305	43	106	63
											7Cid	305	50	166	116				37Cid	305	54	255	201
											7Ndc80	305	46	97	51	0.671053			37Ndc80	305	65	103	38	0.196891
											7Ndc80	305	42	111	69	0.552			37Ndc80	305	62	92	30	0.180723
											7Ndc80	305	54	140	86	0.803738			37Ndc80	305	63	98	35	0.275591
											7Ndc80	305	38	91	53	0.375887			37Ndc80	305	72	93	21	0.205882
											7Ndc80	305	54	122	68	1.13333			37Ndc80	305	62	95	33	0.23913
											7Ndc80	305	66	133	67	0.905405			37Ndc80	305	56	83	27	0.182432
											7Ndc80	305	55	120	65	1.35417			37Ndc80	305	73	110	37	0.333333
											7Ndc80	305	66	133	67	1.34			37Ndc80	305	49	75	26	0.195489
											7Ndc80	305	49	117	68	1.0625			37Ndc80	305	51	81	30	0.245902
											7Ndc80	305	55	103	48	0.941176			37Ndc80	305	57	87	30	0.326087
											7Ndc80	305	64	131	67	0.690722			37Ndc80	305	78	103	25	0.252525
											7Ndc80	305	63	143	80	0.689655			37Ndc80	305	70	94	24	0.311688
											8Cid	305	63	159	96				37Ndc80	305	67	99	32	0.329897
											8Cid	305	60	134	74				37Ndc80	305	75	108	33	0.20122
											8Cid	305	56	104	48				37Ndc80	305	48	78	30	0.47619
											8Cid	305	60	133	73				37Ndc80	305	70	104	34	0.169154
											8Cid	305	57	140	83				38Cid	305	38	165	127
											8Cid	305	61	120	59				38Cid	305	37	165	128
											8Cid	305	59	142	83				38Cid	305	49	154	105
											8Cid	305	60	102	42				38Cid	305	39	140	101
											8Cid	305	61	114	53				38Cid	305	46	150	104
											8Cid	305	57	99	42				38Cid	305	46	213	167
											8Cid	305	70	138	68				38Cid	305	49	218	169
											8Cid	305	60	106	46				38Cid	305	75	255	180
											8Ndc80	305	107	140	33	0.34375			38Cid	305	45	242	197
											8Ndc80	305	102	143	41	0.554054			38Ndc80	305	40	65	25	0.19685
											8Ndc80	305	91	117	26	0.541667			38Ndc80	305	40	65	25	0.195312
											8Ndc80	305	111	144	33	0.452055			38Ndc80	305	48	70	22	0.209524
											8Ndc80	305	108	142	34	0.409639			38Ndc80	305	50	75	25	0.247525
											8Ndc80	305	114	146	32	0.542373			38Ndc80	305	49	71	22	0.211538
											8Ndc80	305	100	128	28	0.337349			38Ndc80	305	49	82	33	0.197605
											8Ndc80	305	107	136	29	0.690476			38Ndc80	305	49	69	20	0.118343
											8Ndc80	305	108	139	31	0.584906			38Ndc80	305	53	82	29	0.161111
											8Ndc80	305	105	127	22	0.52381			38Ndc80	305	52	78	26	0.13198
											8Ndc80	305	99	128	29	0.426471			35Cid1	305	37	126	89
											8Ndc80	305	93	121	28	0.608696			35Cid1	305	47	117	70
											9Cid	305	46	147	101				35Cid1	305	42	144	102
											9Cid	305	46	162	116				35Cid1	305	56	135	79
											9Cid	305	44	136	92				35Cid1	305	43	147	104
											9Cid	305	52	120	68				35Cid1	305	44	156	112
											9Cid	305	54	218	164				35Ndc801	305	46	64	18	0.202247
											9Cid	305	63	255	192				35Ndc801	305	46	69	23	0.328571
											9Cid	305	66	255	189				35Ndc801	305	45	67	22	0.215686
											9Cid	305	56	145	89				35Ndc801	305	50	69	19	0.240506
											9Cid	305	53	133	80				35Ndc801	305	49	69	20	0.192308
											9Cid	305	55	129	74				35Ndc801	305	45	74	29	0.258929
											9Cid	305	51	124	73				3Ndc80eCid	305	107	200	93	0.645833
											9Cid	305	58	155	97				3Ndc80eCid	305	100	172	72	0.685714
											9Cid	305	61	199	138				3Ndc80eCid	305	118	200	82	0.666667
											9Ndc80	305	76	103	27	0.267327			3Ndc80eCid	305	96	162	66	0.857143
											9Ndc80	305	71	102	31	0.267241			3Ndc80eCid	305	99	163	64	0.587156
											9Ndc80	305	77	99	22	0.23913			3Ndc80eCid	305	110	163	53	0.616279
											9Ndc80	305	75	98	23	0.338235			3Ndc80eCid	305	120	195	75	0.757576
											9Ndc80	305	81	115	34	0.207317			3Ndc80eCid	305	114	184	70	0.673077
											9Ndc80	305	78	118	40	0.208333			3Ndc80eCid	305	114	167	53	0.670886
											9Ndc80	305	71	103	32	0.169312			3Ndc80eCid	305	112	162	50	0.909091
											9Ndc80	305	87	118	31	0.418919			3Ndc80eCid	305	115	169	54	0.321429
											9Ndc80	305	86	118	32	0.438356			3Ndc80eCid	305	120	193	73	0.477124
											9Ndc80	305	85	118	33	0.340206			3Cidid	305	69	213	144
											9Ndc80	305	87	109	22	0.15942			3Cidid	305	62	167	105
											9Ndc80	305	85	116	31	0.319588			3Cidid	305	80	203	123
											9Ndc80	305	77	115	38	0.275362			3Cidid	305	64	141	77
																			3Cidid	305	66	175	109
															Mean	0.469923			3Cidid	305	62	148	86
															Relative Ndc80/Cid value	0.687706			3Cidid	305	65	164	99
																			3Cidid	305	65	169	104
																			3Cidid	305	65	144	79
																			3Cidid	305	62	117	55
																			3Cidid	305	65	233	168
																			3Cidid	305	64	217	153
																			41Cid	305	41	177	136
																			41Cid	305	84	203	119
																			41Cid	305	67	230	163
																			41Cid	305	91	242	151
																			41Cid	305	70	207	137
																			41Cid	305	55	188	133
																			41Ndc80	305	44	89	45	0.330882
																			41Ndc80	305	58	118	60	0.504202
																			41Ndc80	305	73	127	54	0.331288
																			41Ndc80	305	73	116	43	0.284768
																			41Ndc80	305	63	110	47	0.343066
																			41Ndc80	305	51	102	51	0.383459
																			42Cid	305	60	183	123
																			42Cid	305	60	231	171
																			42Cid	305	57	204	147
																			42Ndc80	305	77	112	35	0.284553
																			42Ndc80	305	80	111	31	0.181287
																			42Ndc80	305	79	124	45	0.306122
																			42Cid1	305	48	210	162
																			42Cid1	305	57	197	140
																			42Cid1	305	52	170	118
																			42Cid1	305	60	172	112
																			42Cid1	305	68	255	187
																			42Cid1	305	83	243	160
																			42Cid1	305	51	225	174
																			42Cid1	305	54	157	103
																			42Cid1	305	70	163	93
																			42Cid1	305	54	176	122
																			42Cid1	305	58	145	87
																			42Ndc801	305	60	88	28	0.17284
																			42Ndc801	305	66	108	42	0.3
																			42Ndc801	305	65	105	40	0.338983
																			42Ndc801	305	69	105	36	0.321429
																			42Ndc801	305	69	111	42	0.224599
																			42Ndc801	305	80	116	36	0.225
																			42Ndc801	305	70	107	37	0.212644
																			42Ndc801	305	75	107	32	0.31068
																			42Ndc801	305	89	114	25	0.268817
																			42Ndc801	305	84	122	38	0.311475
																			42Ndc801	305	99	124	25	0.287356
																			43Cid	305	50	152	102
																			43Cid	305	56	202	146
																			43Cid	305	52	190	138
																			43Cid	305	53	199	146
																			43Cid	305	44	185	141
																			43Cid	305	47	247	200
																			43Cid	305	61	198	137
																			43Cid	305	55	241	186
																			43Ndc80	305	60	88	28	0.27451
																			43Ndc80	305	57	87	30	0.205479
																			43Ndc80	305	56	87	31	0.224638
																			43Ndc80	305	54	82	28	0.191781
																			43Ndc80	305	53	84	31	0.219858
																			43Ndc80	305	55	89	34	0.17
																			43Ndc80	305	59	81	22	0.160584
																			43Ndc80	305	54	90	36	0.193548
																			43Cid1	305	57	176	119
																			43Cid1	305	51	128	77
																			43Cid1	305	50	156	106
																			43Cid1	305	53	155	102
																			43Cid1	305	54	209	155
																			43Cid1	305	83	195	112
																			43Cid1	305	54	238	184
																			43Ndc801	305	53	78	25	0.210084
																			43Ndc801	305	53	78	25	0.324675
																			43Ndc801	305	58	86	28	0.264151
																			43Ndc801	305	55	83	28	0.27451
																			43Ndc801	305	60	82	22	0.141935
																			43Ndc801	305	65	96	31	0.276786
																			43Ndc801	305	65	99	34	0.184783
																			44Cid	305	39	179	140
																			44Cid	305	37	131	94
																			44Cid	305	41	154	113
																			44Cid	305	34	139	105
																			44Cid	305	39	157	118
																			44Cid	305	45	206	161
																			44Cid	305	38	166	128
																			44Cid	305	47	255	208
																			44Ndc80	305	50	83	33
																			44Ndc80	305	57	88	31	0.221429
																			44Ndc80	305	50	88	38	0.404255
																			44Ndc80	305	52	92	40	0.353982
																			44Ndc80	305	54	102	48	0.457143
																			44Ndc80	305	61	109	48	0.40678
																			44Ndc80	305	59	98	39	0.242236
																			44Ndc80	305	58	129	71	0.554688
																			44Cid1	305	34	145	111
																			44Cid1	305	37	187	150
																			44Cid1	305	33	100	67
																			44Cid1	305	41	185	144
																			44Cid1	305	42	144	102
																			44Cid1	305	45	162	117
																			44Cid1	305	46	206	160
																			44Cid1	305	41	184	143
																			44Cid1	305	39	137	98
																			44Ndc801	305	32	75	43	0.387387
																			44Ndc801	305	37	82	45	0.3
																			44Ndc801	305	43	68	25	0.373134
																			44Ndc801	305	49	86	37	0.256944
																			44Ndc801	305	49	78	29	0.284314
																			44Ndc801	305	47	91	44	0.376068
																			44Ndc801	305	44	86	42	0.2625
																			44Ndc801	305	48	84	36	0.251748
																			44Ndc801	305	48	84	36	0.367347
																			45Cid	305	63	145	82
																			45Cid	305	59	158	99
																			45Cid	305	62	166	104
																			45Cid	305	59	129	70
																			45Cid	305	61	118	57
																			45Cid	305	62	148	86
																			45Cid	305	62	147	85
																			45Cid	305	67	120	53
																			45Cid	305	70	212	142
																			45Cid	305	66	151	85
																			45Cid	305	67	159	92
																			45Cid	305	68	134	66
																			45Cid	305	65	141	76
																			45Ndc80	305	112	161	49	0.597561
																			45Ndc80	305	107	186	79	0.79798
																			45Ndc80	305	105	167	62	0.596154
																			45Ndc80	305	102	148	46	0.657143
																			45Ndc80	305	99	144	45	0.789474
																			45Ndc80	305	106	142	36	0.418605
																			45Ndc80	305	103	144	41	0.482353
																			45Ndc80	305	112	151	39	0.735849
																			45Ndc80	305	123	158	35	0.246479
																			45Ndc80	305	116	151	35	0.411765
																			45Ndc80	305	120	163	43	0.467391
																			45Ndc80	305	126	171	45	0.681818
																			45Ndc80	305	137	184	47	0.618421
																			46Cid	305	43	237	194
																			46Cid	305	34	161	127
																			46Cid	305	35	155	120
																			46Cid	305	41	176	135
																			46Cid	305	39	176	137
																			46Cid	305	33	210	177
																			46Ndc80	305	49	79	30	0.154639
																			46Ndc80	305	50	78	28	0.220472
																			46Ndc80	305	53	77	24	0.2
																			46Ndc80	305	53	84	31	0.22963
																			46Ndc80	305	47	73	26	0.189781
																			46Ndc80	305	42	76	34	0.19209
																			47Cid	305	32	109	77
																			47Cid	305	47	143	96
																			47Cid	305	42	134	92
																			47Cid	305	36	157	121
																			47Ndc80	305	43	65	22	0.285714
																			47Ndc80	305	45	74	29	0.302083
																			47Ndc80	305	48	74	26	0.282609
																			47Ndc80	305	49	75	26	0.214876
																			47Cid1	305	56	174	118
																			47Cid1	305	47	187	140
																			47Cid1	305	43	179	136
																			47Cid1	305	46	147	101
																			47Cid1	305	35	105	70
																			47Cid1	305	32	105	73
																			47Ndc801	305	51	83	32
																			47Ndc801	305	45	77	32	0.271186
																			47Ndc801	305	51	89	38	0.271429
																			47Ndc801	305	52	91	39	0.286765
																			47Ndc801	305	52	77	25	0.247525
																			47Ndc801	305	53	73	20	0.285714
																			48Cid	305	37	175	138
																			48Cid	305	36	156	120
																			48Cid	305	28	161	133
																			48Cid	305	37	155	118
																			48Cid	305	56	196	140
																			48Cid	305	40	133	93
																			48Cid	305	58	212	154
																			48Ndc80	305	38	56	18	0.130435
																			48Ndc80	305	37	54	17	0.141667
																			48Ndc80	305	39	52	13	0.0977444
																			48Ndc80	305	38	57	19	0.161017
																			48Ndc80	305	37	54	17	0.121429
																			48Ndc80	305	36	53	17	0.182796
																			48Ndc80	305	35	54	19	0.123377
																			49Cid	305	31	98	67
																			49Cid	305	37	147	110
																			49Cid	305	35	178	143
																			49Cid	305	29	79	50
																			49Cid	305	40	119	79
																			49Cid	305	36	159	123
																			49Cid	305	36	140	104
																			49Cid	305	40	124	84
																			49Cid	305	40	126	86
																			49Ndc80	305	44	61	17	0.253731
																			49Ndc80	305	43	65	22	0.2
																			49Ndc80	305	42	62	20	0.13986
																			49Ndc80	305	40	55	15	0.3
																			49Ndc80	305	41	59	18	0.227848
																			49Ndc80	305	43	62	19	0.154472
																			49Ndc80	305	42	63	21	0.201923
																			49Ndc80	305	44	63	19	0.22619
																			49Ndc80	305	43	64	21	0.244186
																			4Cidid1	305	56	129	73
																			4Cidid1	305	59	122	63
																			4Cidid1	305	58	143	85
																			4Ndc80eCid1	305	97	124	27	0.369863
																			4Ndc80eCid1	305	97	131	34	0.539683
																			4Ndc80eCid1	305	86	121	35	0.411765
																			4Cidid	305	64	190	126
																			4Cidid	305	61	140	79
																			4Cidid	305	66	168	102
																			4Cidid	305	59	122	63
																			4Ndc80eCid	305	91	132	41	0.325397
																			4Ndc80eCid	305	93	124	31	0.392405
																			4Ndc80eCid	305	92	123	31	0.303922
																			4Ndc80eCid	305	94	139	45	0.714286
																			50Cid	305	37	192	155
																			50Cid	305	45	186	141
																			50Cid	305	39	173	134
																			50Cid	305	43	167	124
																			50Cid	305	50	230	180
																			50Cid	305	47	162	115
																			50Cid	305	43	156	113
																			50Cid	305	38	127	89
																			50Cid	305	59	179	120
																			50Ndc80	305	90	145	55	0.354839
																			50Ndc80	305	95	138	43	0.304965
																			50Ndc80	305	104	160	56	0.41791
																			50Ndc80	305	95	147	52	0.419355
																			50Ndc80	305	99	133	34	0.188889
																			50Ndc80	305	97	128	31	0.269565
																			50Ndc80	305	95	126	31	0.274336
																			50Ndc80	305	97	126	29	0.325843
																			50Ndc80	305	103	131	28	0.233333
																			5Cidid	305	55	213	158
																			5Cidid	305	52	134	82
																			5Cidid	305	52	235	183
																			5Cidid	305	51	165	114
																			5Cidid	305	49	175	126
																			5Cidid	305	56	193	137
																			5Cidid	305	48	125	77
																			5Cidid	305	54	120	66
																			5Ndc80eCid	305	82	129	47	0.297468
																			5Ndc80eCid	305	84	135	51	0.621951
																			5Ndc80eCid	305	88	140	52	0.284153
																			5Ndc80eCid	305	86	125	39	0.342105
																			5Ndc80eCid	305	84	125	41	0.325397
																			5Ndc80eCid	305	85	136	51	0.372263
																			5Ndc80eCid	305	83	119	36	0.467532
																			5Ndc80eCid	305	81	112	31	0.469697
																			6Cidid	305	44	163	119
																			6Cidid	305	48	175	127
																			6Cidid	305	53	149	96
																			6Cidid	305	45	173	128
																			6Cidid	305	55	158	103
																			6Cidid	305	47	161	114
																			6Cidid	305	48	166	118
																			6Cidid	305	43	148	105
																			6Cidid	305	49	165	116
																			6Cidid	305	47	214	167
																			6Cidid	305	49	211	162
																			6Cidid	305	65	178	113
																			6Cidid	305	54	189	135
																			6Cidid	305	57	216	159
																			6Cidid	305	50	236	186
																			6Ndc80eCid	305	84	125	41	0.344538
																			6Ndc80eCid	305	78	119	41	0.322835
																			6Ndc80eCid	305	76	119	43	0.447917
																			6Ndc80eCid	305	74	107	33	0.257812
																			6Ndc80eCid	305	71	107	36	0.349515
																			6Ndc80eCid	305	69	105	36	0.315789
																			6Ndc80eCid	305	70	115	45	0.381356
																			6Ndc80eCid	305	67	96	29	0.27619
																			6Ndc80eCid	305	63	98	35	0.301724
																			6Ndc80eCid	305	66	109	43	0.257485
																			6Ndc80eCid	305	81	118	37	0.228395
																			6Ndc80eCid	305	69	108	39	0.345133
																			6Ndc80eCid	305	73	103	30	0.222222
																			6Ndc80eCid	305	68	105	37	0.232704
																			6Ndc80eCid	305	66	108	42	0.225806
																			7Cidid	305	29	110	81
																			7Cidid	305	29	135	106
																			7Cidid	305	25	89	64
																			7Cidid	305	25	89	64
																			7Cidid	305	29	96	67
																			7Cidid	305	31	116	85
																			7Cidid	305	28	90	62
																			7Cidid	305	23	82	59
																			7Cidid	305	26	99	73
																			7Cidid	305	27	113	86
																			7Cidid	305	28	110	82
																			7Cidid	305	34	95	61
																			7Cidid	305	40	128	88
																			7Ndc80	305	40	70	30	0.37037
																			7Ndc80	305	38	82	44	0.415094
																			7Ndc80	305	40	63	23	0.359375
																			7Ndc80	305	43	73	30	0.46875
																			7Ndc80	305	45	65	20	0.298507
																			7Ndc80	305	45	77	32	0.376471
																			7Ndc80	305	44	70	26	0.419355
																			7Ndc80	305	37	64	27	0.457627
																			7Ndc80	305	43	70	27	0.369863
																			7Ndc80	305	42	67	25	0.290698
																			7Ndc80	305	42	68	26	0.317073
																			7Ndc80	305	45	70	25	0.409836
																			7Ndc80	305	47	83	36	0.409091
																			8Cid	305	66	135	69
																			8Cid	305	67	172	105
																			8Cid	305	74	185	111
																			8Cid	305	61	127	66
																			8Cid	305	76	144	68
																			8Cid	305	56	106	50
																			8Cid	305	66	121	55
																			8Ndc80	305	109	144	35	0.507246
																			8Ndc80	305	101	143	42	0.4
																			8Ndc80	305	103	152	49	0.441441
																			8Ndc80	305	110	146	36	0.545455
																			8Ndc80	305	104	145	41	0.602941
																			8Ndc80	305	92	127	35	0.7
																			8Ndc80	305	101	130	29	0.527273
																							Mean	0.344769
																							Relative Ndc80/Cid value	0.504551

## Sheet: Fig.7D
	Ndc80 level in Sf3A2 and Prp31 RNAi cells (Fig. 7D)								Nuf2 level in Sf3A2 and Prp31 RNAi cells
	1st experiment		Band	Volume (Int)	Ndc80/ loading control	Relative Ndc80 level					Band	Volume (Int)	Nuf2/ loading control	Relative Nuf2 level
		Sf3A2 RNAi	Ndc80	33801849	1.35579	0.880035				Sf3A2 RNAi	Nuf2	2240600	0.111052	0.814647
			giotto	24931414							giotto	20176178
		mock	Ndc80	43424009	1.54061	1				mock	Nuf2	3090400	0.136319
			giotto	28186195							giotto	22670384
	2nd experiment	Sf3A2 RNAi	Ndc80	7845674	0.499627	0.930972				Sf3A2 RNAi	Nuf2	3523640	0.336815	1.068
			tub	15703076							giotto	10461640
		mock	Ndc80	7755430	0.536672	1				mock	Nuf2	4161400	0.31537
			tub	14450965							giotto	13195280
	3rd experiment	Sf3A2 RNAi	Ndc80	2009800	0.767154	0.973973				Sf3A2 RNAi	Nuf2	3080929	0.906574	0.843354
			tub	2619812							giotto	3398432
		mock	Ndc80	2018510	0.787655	1				mock	Nuf2	3429972	1.07496
			tub	2562683							giotto	3190782
		Relative Ndc80 level in Sf3A2 RNAi cells			0.928327					Relative Nuf2 level in Sf3A2 RNAi cells			0.908667
	1st experiment		Band	Volume (Int)	Ndc80/ loading control	Relative Ndc80 level					Band	Volume (Int)	Nuf2/ loading control	Relative Nuf2 level
		Prp31 RNA	Ndc80	26436180	0.607375	0.93573				Prp31 RNA	Nuf2	2166400	0.124851	0.940146
			giotto	43525297							giotto	17351832
		mock	Ndc80	28186195	0.649092	1				mock	Nuf2	2433200	0.1328
			giotto	43424009							giotto	18322294
	2nd experiment	Prp31 RNA	Ndc80	30290091	0.531532	1.07464				Prp31 RNA	Nuf2	2435000	0.129341	1.052
			giotto	56986444							giotto	18826174
		mock	Ndc80	16164878	0.494612	1				mock	Nuf2	2808160	0.122948
			giotto	32681918							giotto	22840248
	3rd experiment	Prp31 RNA	Ndc80	7793904	0.263837	0.682238				Prp31 RNA	Nuf2	2735360	0.129481	0.949843
			tub	29540640							giotto	21125492
		mock	Ndc80	6072729	0.386722	1				mock	Nuf2	3090400	0.136319
			tub	15703076							giotto	22670384
		Relative Ndc80 level in Prp31 RNAi cells			0.897537					Relative Nuf2 level in Prp31 RNAi cells			0.980663
