# Supplementary material for: Splicing factors Sf3A2 and Prp31 have direct roles in mitotic chromosome segregation
Source: eLife. 2018 Nov 26;7:e40325. doi: 10.7554/eLife.40325 (PMC6287947; doi:10.7554/eLife.40325)
Supplement: Figure 8—source data 1. [file elife-40325-fig8-data1.xlsx]

## Sheet: Fig. 8
Ndc80 level in Ndc80 RNAi S2 cells
		1st experiment		Band	Volume (Int)	Ndc80/Giotto	Relative Ndc80 level
			mock	Ndc80	1245244	0.102139
				Giotto	12191608
			Ndc80 RNAi	Ndc80	472398	0.0472224	0.462332
				Giotto	10003692
		2nd experiment	mock	Ndc80	1550661	0.230651
				Giotto	6722975
			Ndc80 RNAi	Ndc80	460890	0.0476574	0.206621
				Giotto	9670905
		3rd experiment	mock	Ndc80	2005120	0.316325
				Giotto	6338800
			Ndc80 RNAi	Ndc80	684208	0.124903	0.394856
				Giotto	5477928
		4th experiment	mock	Ndc80	1909800	0.409853
				Giotto	4659720
			Ndc80 RNAi	Ndc80	783012	0.121194	0.2957
				Giotto	6460838
			Relative Ndc80 level in Ndc80 RNAi cells			0.339877
