# Supplementary material for: Splicing factors Sf3A2 and Prp31 have direct roles in mitotic chromosome segregation
Source: eLife. 2018 Nov 26;7:e40325. doi: 10.7554/eLife.40325 (PMC6287947; doi:10.7554/eLife.40325)
Supplement: Figure 9—source data 1. [file elife-40325-fig9-data1.xlsx]

## Sheet: Fig. 9B
	HEC1 level in SF3A2 and PRP31 RNAi HeLa cells
			Band	Volume (Int)	HEC1/actin	Relative HEC1 level
		mock	HEC1	1185812	0.158793
			actin	7467670
		SF3A2	HEC1	780790	0.130595	0.822421
			actin	5978735
		mock	HEC1	9064443	0.265108
			actin	34191465
		SF3A2	HEC1	6721195	0.23182	0.874435
			actin	28993176
		mock	HEC1	10200200	0.377769
			actin	27001135
		SF3A2	HEC1	10323891	0.347046	0.918671
			actin	29747935
		Relative HEC1 level in SF3A2 RNAi cells			0.871842
			Band	Volume (Int)	HEC1/actin	Relative HEC1 level
		mock	HEC1	1185812	0.158793
			actin	7467670
		PRP31	HEC1	1372703	0.140352	0.883869
			actin	9780435
		mock	HEC1	5461764	0.278075
			actin	19641335
		PRP31	HEC1	8011094	0.282226	1.01493
			actin	28385350
		mock	HEC1	4632837	0.192917
			actin	24014690
		PRP31	HEC1	3273493	0.178801	0.926829
			actin	18308045
		Relative HEC1 level in Prp31 RNAi cells			0.941875

## Sheet: Fig. 9D
	HEC1 cytoplasmic fluorescence (halo around chromosomes) in SF3A2 and PRP31 RNAi cells (Fig. 9D)
	mock		Area	IntDen	HEC1/background			SF3A2 RNAi cells		Area	IntDen	HEC1/background			PRP31 RNAi cells		Area	IntDen	HEC1/background
		HEC1 around chromosomes	9152	6293393	1.12904				HEC1 around chromosomes	8016	3537327	1.15231				HEC1 around chromosomes	9176	5770239	1.26067
		background (outside the cell)	9152	5574092					background (outside the cell)	8016	3069783					background (outside the cell)	9176	4577118
			9152	6279496	1.12217					8016	3555672	1.15991					9176	5727460	1.25266
			9152	5595846						8016	3065465						9176	4572221
			9152	5101513	1.11896					8016	3522434	1.14253					9176	9451322	1.42674
			9152	4559171						8016	3083004						9176	6624421
			9152	5147986	1.11653					8016	3523954	1.1482					9176	9944845	1.50119
			9152	4610720						8016	3069109						9176	6624648
			9152	6568423	1.14799					8016	1346326	1.15241					9176	7967082	1.4166
			9152	5721662						7976	1168268						9176	5624102
			9152	6273588	1.0909					8016	1373493	1.16629					9176	6991233	1.24865
			9152	5750831						8016	1177662						9176	5599019
			9152	10197823	1.09406					8016	1317582	1.12025					9176	8078947	1.09158
			9152	9321046						8016	1176150						9176	7401166
			9152	10150865	1.09673					8016	1379722	1.17889					9176	17898493	1.34663
			9152	9255571						7978	1170352						9176	13291318
			9152	5526826	1.2047					8016	12364566	1.50264					9176	21240721	1.62128
			9152	4587724						8016	8228586						9176	13101200
			9152	5180459	1.10003					8016	12957160	1.57038					9176	1574530	1.31298
			9152	4709377						8016	8250979						9176	1199201
			9176	8195173	1.30861					8016	11264390	1.34962					9176	8943266	1.34292
			9176	6262517						8016	8346317						9176	6659557
			9176	7537367	1.19732					8016	10471083	1.2564					9176	8496924	1.27917
			9176	6295183						8016	8334225						9176	6642528
			9176	8196287	1.30247					8016	7424279	1.21719					9176	15163719	1.42873
			9176	6292872						8016	6099543						9176	10613447
			9176	7705177	1.22148					8016	7345007	1.20916					9176	12696086	1.18119
			9176	6308086						8016	6074470						9176	10748528
			9176	13899786	1.19278					8016	7352564	1.1853					9176	15429026	1.43097
			9176	11653243						8016	6203151						9176	10782235
			9176	13953344	1.17043					8016	7712651	1.24328					9176	7812402	1.13891
			9176	11921570						8016	6203486						9176	6859550
			9176	10217301	1.20779					8016	10741616	1.21238					9176	8077013	1.59659
			9176	8459532						8016	8859970						8402	5058910
			9176	9612382	1.12762					8016	10729041	1.2086					9176	7342013	1.32962
			9176	8524469						8016	8877227						9176	5521876
			9176	10909074	1.11782					8016	12191166	1.37264					9176	9758581	1.4688
			9176	9759236						8016	8881542						9176	6643904
			9176	11426654	1.17096					8016	11687056	1.31908					9176	10799411	1.63057
			9176	9758377						8016	8860038						9176	6623086
			9176	7483406	1.12633					8016	11063077	1.18479					9176	2402338	1.51851
			9176	6644046						8016	9337575						9176	1582041
			9176	7482465	1.12672					8016	11632526	1.21861					9176	1969973	1.23901
			9176	6640928						8016	9545710						9176	1589955
			9176	7290808	1.13516					8016	12165334	1.30113					9176	2100810	1.31175
			9176	6422733						8016	9349798						9176	1601530
			9176	7304194	1.09704					8016	12824577	1.37203					9176	12073907	1.52623
			9176	6658086						8016	9347147						9176	7910952
			9176	7940709	1.15077					8016	10819858	1.22106					9176	13226150	1.6758
			9176	6900315						8016	8861037						9176	7892426
			9176	7861254	1.12166					8016	11440628	1.29848					9176	5692450	1.34345
			9176	7008584						8016	8810796						9176	4237201
			9176	11297779	1.09041					8016	11159999	1.26835					9176	5762750	1.39342
			9104	10361005						8016	8798832						9176	4135698
			9176	11328299	1.08758					8016	11049794	1.2545					9176	11370744	2.15977
			9176	10416044						8016	8808111						9176	5264788
			9176	11274761	1.07448					8016	8374502	1.33913					9176	9713431	1.8485
			9176	10493243						8016	6253676						9176	5254756
			9176	11437438	1.09037					8016	8524498	1.36905					9176	13114135	1.18834
			9176	10489502						8016	6226559						9176	11035669
			9176	6330211	1.13641					8016	8061886	1.30313					9176	14536671	1.3109
			9176	5570362						8016	6186533						9176	11089102
			9176	4384160	1.32569					8016	8401516	1.33623					9176	12257185	1.11337
			9176	3307074						8016	6287457						9176	11009106
			9176	3107112	1.25143					8016	7738591	1.20383					9176	14125766	1.27418
			9176	2482853						8016	6428324						9176	11086131
			9176	2866672	0.942265					8016	7645829	1.18775					9176	12716873	1.39838
			9176	3042321						8016	6437239						9176	9094005
			9176	2637295	0.993625					8016	7664847	1.20266					9176	12145436	1.30137
			9176	2654215						8016	6373231						9176	9332808
			9176	4276889	1.15227					8016	7514891	1.17673					9176	11320487	1.28389
			9176	3711721						8016	6386269						9176	8817332
			9176	4393695	1.21085					8016	7897719	1.18546					9176	12622542	1.43654
			9176	3628612						8016	6662133						9176	8786757
			9176	2544022	1.0161					8016	8118006	1.24815					9176	19571403	1.41442
			9176	2503704						8016	6504051						9176	13837051
			9176	3072877	1.14134					8016	7730650	1.21					9176	19511927	1.40277
			9176	2692340						8016	6388965						9176	13909617
										8016	7913177	1.23983					9176	16103949	1.33912
				Mean	1.14125					8016	6382452						9162	12025799
										8016	9198805	1.49983					9176	15555880	1.25867
										8016	6133246						9176	12358943
										8016	9340884	1.51593					9176	16220180	1.2892
										8016	6161809						9176	12581625
										8016	9631105	1.47122					9176	14545405	1.17798
										8016	6546358						9176	12347705
										8016	9656298	1.47095					9176	8311291	1.31092
										8016	6564680						9176	6340060
										8016	19487772	2.13042					9022	7855707	1.22878
										8016	9147365						9176	6393090
										8016	18104207	1.87817					9176	8257890	1.31217
										8016	9639271						9176	6293312
										8016	16971493	1.91702					9176	8030169	1.26989
										8016	8853039						9176	6323509
										8016	18049016	1.37022					9176	10994983	1.14649
										8016	13172304						9176	9590117
										8016	19042870	1.43238					9176	11977497	1.33182
										8016	13294529						9176	8993332
										8016	18056796	1.34767					9176	11737069	1.30419
										8016	13398502						9176	8999508
										8016	18153247	1.36918
										8016	13258477							Mean	1.36833
																		Relative HEC1 value	1.19897
											Mean	1.3214
											Relative HEC1 value	1.15785

## Sheet: Fig. 9E
	HEC1 kinetochore fluorescence in nocodazole-treated SF3A2 and PRP31 RNAi cells (Fig. 9E)
	mock		Area	IntDen	HEC1/background			SF3A2 RNAi cells		Area	IntDen	HEC1/background			PRP31 RNAi cells		Area	IntDen	HEC1/background
		HEC1 kinetochore area	212492	875336153	1.73883				HEC1 kinetochore area	150213	70323122	1.74843				HEC1 kinetochore area	250022	492651235	1.81588
		background (ouside the cell)	212492	503404144					background (ouside the cell)	150213	40220729					background (ouside the cell)	250022	271301940
			242579	1019045172	1.49022					163411	81595930	1.83798					247499	523229102	1.6449
			242579	683822611						163411	44394417						247499	318092163
			212632	585557950	1.67762					222170	112381523	1.85736					185683	703602043	2.12561
			212632	349041801						222170	60505971						185683	331011897
			177000	759989874	1.84051					142144	62625824	1.70554					151914	626175737	1.8369
			177000	412922586						142144	36719083						151914	340887918
			174205	808795426	1.98382					162836	71296847	1.71811					220776	1435519036	1.96249
			174205	407696921						162836	41497219						220776	731479025
			254726	879296906	1.51636					209967	90057399	1.62254					187521	667368490	2.20207
			254726	579871868						209967	55504076						187521	303064279
			303420	1180982610	2.45269					207820	88913832	1.77233					254729	1467190836	2.21341
			303420	481505659						207824	50167750						254729	662864667
			147332	560413190	1.98285					156322	75625322	1.89458					208330	746096724	2.17199
			147332	282630704						156322	39916671						208330	343508852
			193799	670300050	1.72307					166467	75387121	1.77879					142144	62625824	1.70554
			193799	389015463						166467	42381173						142144	36719083
			146083	495828813	2.23554					143589	74647012	1.85609					162836	71296847	1.71811
			146083	221794150						143589	40217319						162836	41497219
			146627	88423416	1.76847					121220	61748306	1.84663					209967	90057399	1.62254
			146627	50000027						121220	33438423						209967	55504076
			160642	96665576	1.75294					205751	125750727	1.69627					207820	88913832	1.77233
			160642	55144774						205751	74133694						207824	50167750
			151692	91904923	1.8616					168158	105201525	1.90644					179004	81555491	1.79375
			151692	49368736						168158	55182200						179004	45466546
			177028	105901132	1.83253					167291	94261118	1.75206					116306	55428745	1.68471
			177028	57789443						167291	53800065						116306	32900979
			111134	60188178	2.05649					136999	79771537	1.82437					132160	62459926	1.68219
			111134	29267445						136999	43725502						132160	37130177
			131761	70662839	2.05666					181692	91328461	1.56738					132497	65592993	1.75948
			131761	34358024						181692	58268103						132497	37279657
			158601	83129814	2.0066					159022	90512448	1.72089					155504	79606712	1.69959
			158601	41428098						159022	52596229						155504	46838715
			147502	72682246	1.89099					134990	102254359	1.59204					197219	99758056	1.55724
			147502	38436057						134990	64228526						197219	64060962
			165353	86088930	2.01356					167556	124538037	1.66158					242352	120921922	1.47645
			165353	42754541						167556	74951568						242352	81900665
			153518	75142889	1.89338					228950	167539121	1.54044					212401	108690127	1.50469
			153518	39687137						228950	108760570						212401	72234108
			150551	74178240	1.91278					225285	175666140	1.73917					161415	70116175	1.43909
			150551	38780345						219329	101005772						161415	48722423
			205871	99053701	1.54497					114169	86981826	1.56724					205161	87855957	1.45521
			205871	64113493						114169	55500027						205161	60373184
			218625	104445108	1.53025					168180	123233705	1.46885
			218625	68253702						168180	83898368							Mean	1.76564
																		Relative HEC1 value	0.949654
					1.85925						Mean	1.725
											Relative HEC1 value	0.927796
