# Supplementary material for: Splicing factors Sf3A2 and Prp31 have direct roles in mitotic chromosome segregation
Source: eLife. 2018 Nov 26;7:e40325. doi: 10.7554/eLife.40325 (PMC6287947; doi:10.7554/eLife.40325)
Supplement: Supplementary file 1. — Proteins with Gene Ontologies (GOs) of mitotic cell cycle, cell division or chromosome segregation are highlighted in grey. [file elife-40325-supp1.xlsx]

## Sheet: Sheet1
Prp31 RNAi						Sf3A2 RNAi						Sf3A1 RNAi
	Accession	Coverage %	# Peptides	Abundance Ratio			Accession	Coverage %	# Peptides	Abundance Ratio			Accession	Coverage %	# Peptides	Abundance Ratio
PRP31	FBpp0075395	30.7385	13	0.491		ND-51L1	FBpp0086012	4.70085	4	0.63		HSP70AB	FBpp0081956	52.8037	34	0.372
BAP111	FBpp0071235	27.5033	25	0.626		SF3A2	FBpp0075676	26.8939	6	0.715		ADH	FBpp0100045	55.8594	10	0.446
ND-51L1	FBpp0086012	4.70085	4	0.636		BTBVII	FBpp0303181	4.16667	3	0.733		ANXB11	FBpp0074077	57.4534	16	0.459
GAMMASNAP2	FBpp0081673	10.6007	4	0.725		CG32278	FBpp0072897	27.9279	6	0.747		HSP22	FBpp0100011	59.1954	11	0.471
CG6182	FBpp0083936	9.47712	3	0.729		CG9304	FBpp0071642	9.57614	5	0.748		BSG25D	FBpp0302745	5.00894	5	0.482
CG4707	FBpp0072245	6.68648	4	0.73		SIK3	FBpp0292994	3.12712	5	0.759		RPS10A	FBpp0084564	28.8344	5	0.489
PPP1R15	FBpp0072113	8.20189	2	0.734		PNT	FBpp0088658	5.29248	3	0.764		HSP26	FBpp0076224	81.25	12	0.496
CG17841	FBpp0071379	12.8205	5	0.754		SODH-2	FBpp0081800	20.2778	6	0.764		HSP70BB	FBpp0082106	55.5382	36	0.504
CG3224	FBpp0070952	41.358	6	0.757		MYB	FBpp0073961	19.1781	11	0.771		CG6654	FBpp0082593	8.76369	5	0.533
CG6330	FBpp0084457	32.8804	12	0.758		RAB19	FBpp0076428	9.58904	2	0.773		MSR-110	FBpp0076839	8.64	2	0.534
CAP	FBpp0291177	4.47504	7	0.759		GK2	FBpp0072653	4.6875	2	0.778		CG2065	FBpp0087996	55.3333	19	0.546
CG33052	FBpp0074991	47.0414	12	0.763		GAMMASNAP2	FBpp0081673	10.6007	4	0.78		SPN55B	FBpp0085912	30.2139	11	0.572
CG18809	FBpp0074580	20.7182	6	0.767		MYC	FBpp0070501	5.29986	4	0.782		MFS3	FBpp0077623	10.3516	6	0.574
ESC	FBpp0079907	15.0588	6	0.767		5PTASEI	FBpp0288937	7.12468	5	0.782		CYP6A23	FBpp0086582	20.3187	9	0.586
DIP-B	FBpp0082299	49.2126	21	0.768		CG1673	FBpp0073608	48.9842	17	0.785		CG31460	FBpp0081362	19.1489	2	0.587
MRPS10	FBpp0082513	34.6821	6	0.772		PCS	FBpp0290722	9.85325	6	0.788		CFP1	FBpp0071262	12.5189	9	0.596
WEK	FBpp0303719	8.29787	5	0.773		KAPPAB-RAS	FBpp0088074	7.9602	1	0.789		MFRN	FBpp0084635	15.8311	6	0.599
CG32278	FBpp0072897	27.9279	6	0.781		RLUA-2	FBpp0293073	12.523	7	0.789		CG12004	FBpp0072628	12.4069	3	0.602
CG10802	FBpp0070543	34.8624	14	0.782		CG8620	FBpp0271910	14.4385	2	0.789		FER1HCH	FBpp0084997	31.7073	5	0.602
CANA1	FBpp0306613	8.5209	6	0.783		CG3448	FBpp0076204	15.7447	5	0.79		CG10063	FBpp0076644	41.9811	9	0.604
TER94	FBpp0087479	76.779	58	0.786		HERP	FBpp0079116	21.2903	6	0.791		NIMC4	FBpp0080169	25.4642	8	0.607
RAD60	FBpp0306567	19.3396	8	0.788		CG1647	FBpp0084695	12.3568	10	0.792		CG42307	FBpp0288970	32.6316	3	0.613
CG42271	FBpp0288890	2.8125	3	0.789		VKG	FBpp0305720	2.98969	4	0.793		UGT35A	FBpp0081850	11.7318	5	0.615
SPOON	FBpp0070761	23.888	12	0.79		LRR	FBpp0305131	26.1777	38	0.793		CG32638	FBpp0289681	26.4151	2	0.62
VLC	FBpp0289729	30.5785	17	0.791		CG12773	FBpp0070226	9.12921	5	0.796		KEN	FBpp0072038	13.6439	7	0.625
MYC	FBpp0070501	5.29986	4	0.793		CG42540	FBpp0290320	4.34783	3	0.798		CG14712	FBpp0081894	24.9605	25	0.631
FS(1)K10	FBpp0070380	11.879	5	0.794		CG17807	FBpp0071849	5.36585	2	0.8		GS2	FBpp0073345	32.7913	14	0.633
PIP4K	FBpp0099992	31.4356	13	0.794		WEK	FBpp0303719	8.29787	5	0.801		CG12159	FBpp0087963	24.2574	4	0.635
FBXO11	FBpp0081633	2.87648	3	0.795		CG14812	FBpp0070356	87	7	0.802		CG9257	FBpp0080994	23.0548	9	0.636
CG11307	FBpp0290383	12.1287	3	0.796		TRF2	FBpp0111840	5.42274	6	0.805		CYP6D2	FBpp0071839	10.1562	5	0.637
ACT79B	FBpp0306215	47.6064	17	0.797		MFS15	FBpp0085818	7.44467	4	0.807		CG1882	FBpp0087910	30.1762	10	0.639
CG1673	FBpp0073608	48.9842	17	0.798		CG9684	FBpp0081342	59.0343	35	0.808		CG2931	FBpp0078402	38.0795	9	0.644
CG1924	FBpp0073467	10.7018	6	0.8		CDK9	FBpp0071848	17.8218	8	0.809		PPP1R15	FBpp0072113	8.20189	2	0.644
DIAP2	FBpp0086431	14.0562	3	0.801		CG1924	FBpp0073467	10.7018	6	0.811		SPI	FBpp0080810	28.2051	4	0.645
TRSN	FBpp0087398	43.8298	12	0.801		CG18809	FBpp0074580	20.7182	6	0.811		CG5254	FBpp0070129	26.1438	8	0.65
CG42540	FBpp0290320	4.34783	3	0.802		MRPS10	FBpp0082513	34.6821	6	0.812		CG8839	FBpp0087070	50.6616	25	0.65
MH	FBpp0073890	9.80663	7	0.802		CG10962	FBpp0071206	14.4578	3	0.813		ND-15	FBpp0291101	57.4257	4	0.651
ANK	FBpp0289724	24.5965	36	0.802		CG3224	FBpp0070952	41.358	6	0.814		TANGO11	FBpp0071660	40.4332	8	0.651
HUS1-LIKE	FBpp0078516	11.5108	3	0.802		CG17841	FBpp0071379	12.8205	5	0.816		CG16892	FBpp0071254	44.4206	16	0.652
CG15881	FBpp0074649	21.3235	3	0.803		PATH	FBpp0305997	7.21868	3	0.817		CENP-C	FBpp0088911	17.5053	24	0.654
CG16771	FBpp0306282	23.3221	11	0.803		CYP6D2	FBpp0071839	10.1562	5	0.818		DPCOAC	FBpp0088485	9.86301	4	0.655
CG1161	FBpp0307009	15.8371	3	0.804		CG15881	FBpp0074649	21.3235	3	0.818		ETF-QO	FBpp0087472	51.9868	30	0.655
CG10628	FBpp0080855	25.5875	8	0.806		ACT79B	FBpp0306215	47.6064	17	0.818		VSX1	FBpp0070747	10.6332	7	0.655
MINK	FBpp0084092	31.2997	20	0.806		CG18004	FBpp0088669	17.8451	3	0.819		STWL	FBpp0305256	41.1765	33	0.656
EXU	FBpp0085555	19.7368	11	0.806		CG	FBpp0288474	19.7576	15	0.819		CG11752	FBpp0073308	26.6055	3	0.659
OYS	FBpp0087520	23.9612	15	0.806		CG4452	FBpp0088493	26.1538	10	0.82		ND-B14.7	FBpp0071459	28.2353	5	0.659
CG	FBpp0288474	19.7576	15	0.807		DLT	FBpp0072673	9.91935	9	0.82		GLS	FBpp0292098	30.0279	16	0.661
ANXB11	FBpp0074077	57.4534	16	0.809		MH	FBpp0073890	9.80663	7	0.822		SPZ	FBpp0084507	21.4724	6	0.661
L(2)GL	FBpp0077826	33.2734	32	0.809		HUS1-LIKE	FBpp0078516	11.5108	3	0.822		CG18004	FBpp0088669	17.8451	3	0.662
RL	FBpp0112425	38.2979	13	0.81		IDA	FBpp0073018	3.4749	3	0.823		IDGF3	FBpp0080420	26.0771	8	0.663
CG8353	FBpp0304688	22.3529	2	0.811		CG2930	FBpp0070583	17.037	13	0.824		MGL	FBpp0291363	7.02453	30	0.664
CG42239	FBpp0288746	18.8406	1	0.812		CG31955	FBpp0077229	30.0654	5	0.824		AIMP2	FBpp0075319	49.1694	13	0.667
FIS1	FBpp0271716	37.6623	7	0.812		MAU2	FBpp0082507	7.43671	6	0.824		MRT	FBpp0297115	6.83871	5	0.668
TRF2	FBpp0111840	5.42274	6	0.812		MCPH1	FBpp0290646	5.7393	5	0.825		SYX6	FBpp0087203	9.14454	2	0.668
FIT1	FBpp0073065	11.5819	7	0.814		CG10011	FBpp0084688	3.5866	8	0.826		CG17119	FBpp0083750	13.8539	6	0.669
PROD	FBpp0085785	47.9769	13	0.815		GAS	FBpp0071746	21.3781	11	0.826		LBR	FBpp0071630	25.3711	17	0.669
BLOS1	FBpp0290948	25.8503	2	0.816		CG4050	FBpp0071560	2.69978	3	0.827		ANA1	FBpp0084029	6.01504	9	0.67
PATJ	FBpp0072664	6.42939	5	0.816		CG12182	FBpp0072829	5.76369	4	0.827		ND-B16.6	FBpp0070885	47.4026	7	0.67
5PTASEI	FBpp0288937	7.12468	5	0.817		INDY	FBpp0074848	9.83051	5	0.827		ABCB7	FBpp0072637	25.0336	19	0.671
PCYT1	FBpp0072624	32.8897	11	0.818		AIMP2	FBpp0075319	49.1694	13	0.828		MYC	FBpp0070501	5.29986	4	0.672
ADF1	FBpp0303284	19.708	5	0.819		CG8046	FBpp0087701	11.368	4	0.828		DMT	FBpp0081564	15.2859	10	0.673
EGR	FBpp0087493	11.8072	6	0.819		CG1161	FBpp0078431	24.6696	4	0.83		CG5037	FBpp0079582	5.37084	2	0.675
CDK9	FBpp0071848	17.8218	8	0.82		NMDYN-D7	FBpp0081561	7.75194	3	0.83		NDC1	FBpp0083879	21.2803	10	0.675
CG1544	FBpp0085117	10.0109	9	0.82		MRJ	FBpp0086337	20.0772	6	0.831		CG8931	FBpp0073939	7.60095	3	0.676
CG2182	FBpp0078379	6.25931	3	0.821		CG4822	FBpp0077815	8.4195	6	0.832		CG8768	FBpp0086984	40.3974	11	0.677
CG6443	FBpp0079699	24.4147	6	0.822		ARFRP1	FBpp0071229	42	6	0.833		CG5787	FBpp0304683	65.2632	56	0.678
PIGS	FBpp0300876	7.3695	6	0.822		CG6308	FBpp0073853	19.3717	3	0.833		CYPE	FBpp0078707	32.4675	4	0.678
TNA	FBpp0075997	5.396	5	0.823		NONA	FBpp0074012	36.9272	25	0.833		CG17271	FBpp0083397	18.1495	4	0.679
HTS	FBpp0301118	48.6072	33	0.824		PX	FBpp0071749	2.25564	4	0.834		GXIVSPLA2	FBpp0075264	51.7391	10	0.68
GOS28	FBpp0083076	25.431	4	0.827		DGP-1	FBpp0085952	24.2152	13	0.834		BTBVII	FBpp0303181	4.16667	3	0.681
STNB	FBpp0291231	6.10143	4	0.827		L(2)GL	FBpp0077826	33.2734	32	0.836		VERS	FBpp0075723	24.2967	10	0.682
CG1360	FBpp0088025	13.4058	4	0.828		SNX16	FBpp0086045	15.9705	5	0.837		CG2926	FBpp0078401	6.09756	13	0.684
FIGN	FBpp0077290	5.73614	3	0.829		MTERF5	FBpp0083029	21.9643	12	0.838		MARS	FBpp0290601	35.1792	29	0.684
GRIP75	FBpp0079623	11.5385	7	0.83		CG33054	FBpp0077972	18.6335	2	0.838		CG8814	FBpp0077314	24.3827	9	0.685
AEF1	FBpp0303189	7.70925	4	0.83		CG7824	FBpp0088866	10.7955	4	0.839		JHI-21	FBpp0088925	9.2	4	0.686
CG17691	FBpp0291601	20.6044	5	0.831		RAB9	FBpp0080747	13.2812	3	0.839		ND-23	FBpp0082645	56.682	12	0.687
ORCT2	FBpp0083982	13.2275	7	0.831		COL4A1	FBpp0078640	2.19224	3	0.839		SLE	FBpp0081709	52.9371	76	0.689
CRP	FBpp0080411	27.7338	12	0.832		RHOGAP18B	FBpp0288898	6.45406	6	0.839		CG4707	FBpp0072245	6.68648	4	0.69
FLO1	FBpp0086484	59.6244	29	0.833		ZNT77C	FBpp0077878	6.62768	4	0.84		HSP27	FBpp0076182	63.3803	12	0.691
SEIPIN	FBpp0070426	10	3	0.833		CG31800	FBpp0080721	27.4725	6	0.84		ND-42	FBpp0083571	36.3636	15	0.691
AGO	FBpp0073101	5.20362	6	0.833		MATS	FBpp0083624	19.6347	4	0.84		SVR	FBpp0288455	13.6395	18	0.691
PNT	FBpp0088658	5.29248	3	0.834		CG11665	FBpp0085408	21.1246	11	0.841		VHAM9.7-C	FBpp0073112	22.619	2	0.691
CG32850	FBpp0088192	40.8163	4	0.834		CG4041	FBpp0290220	10.3785	8	0.842		CG33228	FBpp0290259	16.7442	3	0.693
CG12384	FBpp0087252	61.4583	2	0.834		RTET	FBpp0083412	7.33753	4	0.844		MXC	FBpp0071267	18.1818	30	0.693
CG6701	FBpp0292959	33.7584	39	0.834		CG9706	FBpp0075085	11.8095	7	0.844		CG2658	FBpp0070479	42.8571	34	0.694
HDAC6	FBpp0303431	5.7676	6	0.834		PIP4K	FBpp0099992	31.4356	13	0.844		CG32939	FBpp0081563	40.1606	8	0.694
CLAMP	FBpp0085317	21.3904	9	0.834		CG8777	FBpp0087646	13.2198	17	0.844		CG6512	FBpp0075012	54.8426	48	0.694
CSP	FBpp0078146	25.3012	6	0.835		CG31793	FBpp0080682	4.89671	6	0.845		HO	FBpp0081900	35.8108	13	0.694
MHCL	FBpp0110274	4.25926	10	0.835		MRT	FBpp0297115	6.83871	5	0.846		CG5805	FBpp0084118	19.174	7	0.695
RPL30	FBpp0291653	72.0721	8	0.835		TFB4	FBpp0077650	15.0502	4	0.846		ND-13A	FBpp0078662	55.5556	7	0.695
CG11835	FBpp0304618	2.64151	5	0.836		ATG5	FBpp0071023	25.2788	7	0.846		CG32069	FBpp0075970	26.25	2	0.696
JTBR	FBpp0305098	22.3684	3	0.837		4E-T	FBpp0088293	18.5149	20	0.847		HTS	FBpp0301118	48.6072	33	0.696
PCS	FBpp0290722	9.85325	6	0.837		CG12012	FBpp0072938	16.3934	2	0.847		SCAF6	FBpp0075048	12.1875	11	0.696
BTBVII	FBpp0303181	4.16667	3	0.838		DIKAR	FBpp0303178	0.858632	2	0.847		HP5	FBpp0073348	21.3859	15	0.698
MTNA	FBpp0306744	42.5	2	0.838		WASH	FBpp0087097	8.81764	4	0.848		CDASE	FBpp0085010	7.95455	6	0.699
CG9154	FBpp0078844	22.4215	3	0.838		CG6686	FBpp0088537	30.2062	25	0.849		GPO-1	FBpp0086444	48.0663	36	0.699
DLC90F	FBpp0082996	50.4505	4	0.839		RPP30	FBpp0077802	16.4983	6	0.849		TRET1-1	FBpp0087178	13.1855	12	0.699
MOR	FBpp0082692	36.4764	38	0.839		SPOON	FBpp0070761	23.888	12	0.851		CG12773	FBpp0070226	9.12921	5	0.7
P5CR	FBpp0083127	27.8571	6	0.839		RBF	FBpp0070141	18.1065	13	0.851		CG5167	FBpp0082055	42.6914	17	0.7
LPIN	FBpp0292618	25.8035	28	0.839								CG5554	FBpp0072035	24.1486	9	0.7
18W	FBpp0085620	1.80505	2	0.84								CG1603	FBpp0088052	12.628	7	0.701
CG5599	FBpp0073781	35.2814	14	0.84								CG4050	FBpp0071560	2.69978	3	0.701
CG2310	FBpp0084800	8.76494	2	0.841								DD	FBpp0076921	13.9918	3	0.701
CG2765	FBpp0112031	20.9877	4	0.841								FUCA	FBpp0100046	20.0405	10	0.701
MEI-38	FBpp0070248	23.3846	8	0.842								CG4829	FBpp0074110	14.1119	9	0.702
BIP2	FBpp0088179	16.5718	20	0.843								KOI	FBpp0307482	40.6218	38	0.702
MED16	FBpp0071684	5.74572	4	0.844								CG8531	FBpp0086667	17.7982	10	0.703
CG30069	FBpp0086659	19.1924	34	0.844								CG1161	FBpp0078431	24.6696	4	0.704
RCP	FBpp0074115	18.4874	4	0.845								FOI	FBpp0303834	5.80737	3	0.704
MED31	FBpp0293855	16.6667	4	0.846								KUG	FBpp0304968	3.80932	14	0.705
SYX6	FBpp0087203	9.14454	2	0.847								MYT1	FBpp0076824	20.8255	9	0.706
CG7970	FBpp0072645	16.2304	3	0.847								ND-B17.2	FBpp0077425	45.0704	7	0.706
MSI	FBpp0293748	18.7697	7	0.847								STT3A	FBpp0076956	23.8429	22	0.706
CG33713	FBpp0076922	29.6296	6	0.847								CG7556	FBpp0074466	34.8659	18	0.707
LIN-52	FBpp0070805	31.2102	4	0.848								GP210	FBpp0085380	40.2985	71	0.707
GRAU	FBpp0071477	14.5614	8	0.848								HMR	FBpp0071440	13.5173	17	0.708
CG1647	FBpp0084695	12.3568	10	0.848								CG6479	FBpp0075006	30.6273	16	0.709
CG2246	FBpp0085035	33.2512	12	0.848								CG5199	FBpp0303961	18.0628	6	0.71
IRP-1B	FBpp0081736	56.6185	43	0.849								CG7289	FBpp0077491	34.3799	16	0.711
CANB2	FBpp0301600	27.6471	4	0.849								CG7655	FBpp0082912	16.2055	5	0.711
SAS-4	FBpp0081088	6.21532	5	0.85								PIG-B	FBpp0073008	10.3387	8	0.711
CG17652	FBpp0077570	12.2951	4	0.85								WFS1	FBpp0083727	15.1231	12	0.711
PITA	FBpp0072021	22.1083	16	0.851								CG10265	FBpp0086552	32.9412	9	0.712
CG10337	FBpp0080814	17.9916	3	0.851								CG33635	FBpp0090982	18.0905	4	0.712
AUB	FBpp0079754	16.8591	13	0.851								JHEH2	FBpp0088908	25.486	11	0.712
CG5274	FBpp0077890	6.70241	3	0.851								PIEZO	FBpp0307171	19.572	45	0.712
GYF	FBpp0290108	26.6201	39	0.851								ALDH-III	FBpp0300518	51.5957	25	0.713
SHEP	FBpp0076875	31.4879	14	0.851								CG18508	FBpp0070518	37.3737	6	0.713
CG11671	FBpp0081319	20.7143	3	0.851								ENDOS	FBpp0305266	45.3782	7	0.713
CG2931	FBpp0078402	38.0795	9	0.852								CG30394	FBpp0071540	11.6727	10	0.714
GK2	FBpp0072653	4.6875	2	0.852								CG6066	FBpp0084501	14.6868	9	0.714
MYB	FBpp0073961	19.1781	11	0.852								ELM	FBpp0306969	43.9153	7	0.714
BAP170	FBpp0085442	16.41	20	0.852								ND-18	FBpp0074481	39.8907	5	0.714
KST	FBpp0289294	55.038	249	0.852								ASH1	FBpp0297152	1.97664	5	0.715
LRR	FBpp0305131	26.1777	38	0.852								DMTN	FBpp0289489	19.1458	12	0.715
ACTN	FBpp0302777	49.1639	40	0.852								IDGF6	FBpp0086257	34.0708	15	0.715
												TFB4	FBpp0077650	15.0502	4	0.715
												CG2064	FBpp0087997	57.8788	22	0.716
Lists of proteins whose abundance is significantly reduced (1 SD) in each of Prp31, Sf3A2 or Sf3A1 RNAi, normalised against control. Proteins with Gene Ontologies (GOs) of mitotic cell cycle, cell division or chromosome segregation are highlighted in grey.												CG7970	FBpp0072645	16.2304	3	0.717
												ZNT49B	FBpp0086957	27.4242	16	0.717
												ARL6IP1	FBpp0305875	12.1827	2	0.718
												CG4553	FBpp0084214	14.3251	4	0.718
Figure Legend for Venn Diagram: Proteins whose abundance was significantly reduced in Prp31, Sf3A2 or Sf3A1 RNAi, and possessing Gene Ontologies (GOs) of mitotic cell cycle, cell division or chromosome segregation, were visualised using Venn diagram software (http://bioinformatics.psb.ugent.be/cgi-bin/liste/Venn/calculate_venn.htpl). Only a single protein, HUS1-like, is shared between Prp31 and S…												NACHRBETA3	FBpp0077724	15.1927	4	0.718
												ND-39	FBpp0303954	29.8077	12	0.718
												OTE	FBpp0085947	59.6698	27	0.718
												TANK	FBpp0077103	9.05433	4	0.718
												CG12301	FBpp0075317	34.7601	30	0.719
												CG16953	FBpp0290027	10.9948	7	0.719
												CG6961	FBpp0074431	27.0042	11	0.719
												GK2	FBpp0072653	4.6875	2	0.719
												CG42245	FBpp0288791	27.1523	5	0.72
												KUZ	FBpp0290626	24.3642	24	0.72
												CG30059	FBpp0086832	7.31707	4	0.721
												CG9527	FBpp0113095	24.3094	16	0.721
												CG9003	FBpp0111980	5.68356	3	0.722
												CG12576	FBpp0307050	26.2873	9	0.723
												CG31550	FBpp0078333	12.8606	9	0.723
												RCD1	FBpp0086709	37.3358	28	0.723
												VIR-1	FBpp0079970	7.88863	4	0.723
												CDC27	FBpp0305561	4.77778	4	0.724
												CG5339	FBpp0072129	17.7049	4	0.724
												CG8405	FBpp0086352	12.7083	8	0.724
												ANT2	FBpp0306086	23.127	9	0.725
												COX5A	FBpp0081947	38.9262	9	0.725
												FRJ	FBpp0078888	10.0204	6	0.725
												RTET	FBpp0083412	7.33753	4	0.725
												CG31648	FBpp0078731	14.5228	3	0.726
												L(3)72DN	FBpp0305742	26.0372	17	0.726
												SPASE22-23	FBpp0293581	30.7263	6	0.726
												WWOX	FBpp0079172	18.8264	7	0.726
												CG14184	FBpp0291561	33.3333	5	0.727
												CG1648	FBpp0087578	83.1897	21	0.727
												CG42375	FBpp0289253	42.5	3	0.727
												CG5903	FBpp0082733	63.7168	12	0.727
												L(2)K05819	FBpp0077122	7.45342	7	0.727
												TTK	FBpp0292320	23.1726	9	0.727
												CG8026	FBpp0291674	14.5963	4	0.728
												CTL1	FBpp0073088	16.932	8	0.728
												ND-PDSW	FBpp0077210	66.0377	11	0.728
												CG10068	FBpp0081128	8.86076	3	0.729
												DAD1	FBpp0079324	25.8929	3	0.729
												RAP2L	FBpp0072086	42.3077	7	0.729
												TIM23	FBpp0112504	23.7864	3	0.729
												UGT86DA	FBpp0081814	18.5606	10	0.729
												CG1309	FBpp0073085	26.7176	12	0.73
												L(2)GL	FBpp0077826	33.2734	32	0.73
												NHE3	FBpp0271755	4.21941	2	0.73
												TSP42ED	FBpp0085513	15.4185	3	0.73
												MIP120	FBpp0290602	55.1471	46	0.731
												ND-B14	FBpp0087333	45.9677	7	0.731
												NONA-L	FBpp0305874	26.9841	14	0.731
												SESB	FBpp0073280	76.9231	28	0.731
												TRPML	FBpp0074720	10.7362	6	0.731
												CG11722	FBpp0081683	47.7833	10	0.732
												CG3634	FBpp0303919	13.594	7	0.732
												CG5056	FBpp0079593	15.331	5	0.732
												CG8388	FBpp0086401	6.11888	4	0.732
												CG9399	FBpp0306718	20.7792	4	0.732
												HIS4:CG33905	FBpp0091150	67.9612	12	0.732
												PIG-G	FBpp0087978	6.47249	6	0.732
												REF(2)P	FBpp0080794	34.2237	16	0.732
												CYT-C1	FBpp0297223	38.1107	14	0.733
												HYDR1	FBpp0087661	17.3333	8	0.733
												CG8569	FBpp0087051	15.7895	7	0.734
												MRPL16	FBpp0070301	16.4609	4	0.734
												ND-B17	FBpp0080329	45.509	11	0.734
												PGAP3	FBpp0085453	13.6364	5	0.734
												BETA4GALT7	FBpp0084130	17.7019	5	0.735
												CG10166	FBpp0080817	56.8465	11	0.735
												CG4822	FBpp0077815	8.4195	6	0.735
												CG9536	FBpp0292321	16	5	0.735
												WEK	FBpp0303719	8.29787	5	0.735
												BEAF-32	FBpp0086571	38.1625	8	0.736
												LEVY	FBpp0071970	32.1101	4	0.736
												TORIP	FBpp0306010	20.9302	7	0.736
												CYP6A8	FBpp0086585	32.2134	16	0.737
												PITA	FBpp0072021	22.1083	16	0.737
												SDHB	FBpp0085489	69.0236	21	0.737
												CG11737	FBpp0301749	13.8462	7	0.738
												CG3662	FBpp0077677	19.4357	6	0.738
												CG9723	FBpp0074150	7.92952	4	0.738
												JHEH3	FBpp0085804	13.2479	6	0.738
												LAMC	FBpp0086641	30.7568	15	0.738
												CG12428	FBpp0084605	18.7702	10	0.739
												CG8412	FBpp0081608	8.40708	6	0.74
												GATAD	FBpp0305311	21.8527	16	0.74
												HMT-1	FBpp0082642	24.3649	19	0.74
												JTB	FBpp0086301	27.4678	8	0.74
												SPASE25	FBpp0073355	60.804	14	0.74
												CG17734	FBpp0300416	13.2075	1	0.741
												MRPS14	FBpp0074554	19.5312	3	0.741
												BRWD3	FBpp0083988	17.6075	33	0.742
												CG11307	FBpp0290383	12.1287	3	0.742
												CG8602	FBpp0076594	10.8787	4	0.742
												MIP130	FBpp0070302	24.0365	21	0.742
												PGAP5	FBpp0079209	22.4324	7	0.742
												CG12262	FBpp0076520	49.8807	19	0.743
												CG17233	FBpp0074619	11.3311	11	0.743
												CG2970	FBpp0304305	55.7377	20	0.743
												CG32022	FBpp0076324	25.8427	5	0.743
												CG3776	FBpp0072302	15.9696	5	0.743
												CG7639	FBpp0086555	30.2483	14	0.743
												GBB	FBpp0072036	19.1209	8	0.743
												L(2)37CC	FBpp0080708	67.3913	19	0.743
												MFS15	FBpp0085818	7.44467	4	0.743
												CG8735	FBpp0087809	34.8837	13	0.744
												MTERF5	FBpp0083029	21.9643	12	0.744
												ND-49	FBpp0305832	36.1111	13	0.744
												NMD	FBpp0079654	37.1274	14	0.744
												TRAM	FBpp0070163	12.5	5	0.744
												CG14671	FBpp0078403	18.0645	3	0.745
												CG3961	FBpp0074845	39.2045	24	0.745
												CYP9F2	FBpp0082070	19.7674	11	0.745
												HIS3.3B	FBpp0071280	61.0294	18	0.745
												LANB2	FBpp0076111	46.0037	63	0.745
												PSN	FBpp0305666	26.0628	10	0.745
												TWR	FBpp0081185	31.3514	8	0.745
												CG11857	FBpp0084189	31.0345	5	0.746
												CG32576	FBpp0100008	6.42857	1	0.746
												CG5021	FBpp0290362	35.426	6	0.746
												CNI	FBpp0080405	12.5	1	0.746
												AIF	FBpp0077504	29.364	23	0.747
												CG17544	FBpp0080759	54.8341	30	0.747
												ND-13B	FBpp0076005	42.7419	7	0.747
												NRV1	FBpp0304646	49.1909	14	0.747
												SFMBT	FBpp0288419	15.1247	18	0.747
												SPP	FBpp0077740	19.7943	11	0.747
												STE24A	FBpp0086207	26.3858	14	0.747
												CG13663	FBpp0084247	28.2486	5	0.748
												CG13827	FBpp0300234	23.5043	7	0.748
												CG4038	FBpp0071562	31.6456	7	0.748
												CG42239	FBpp0288746	18.8406	1	0.748
												CG42394	FBpp0291411	23.3766	2	0.748
												PAPI	FBpp0077510	35.9375	19	0.748
												CG15653	FBpp0071474	38.2353	6	0.749
												CG32103	FBpp0304400	18.3533	12	0.749
												CG6621	FBpp0081805	13.5321	12	0.749
												CG9855	FBpp0078590	10.9948	3	0.75
												PPT1	FBpp0071170	40.7643	9	0.75
												TRL	FBpp0305260	7.22311	3	0.75
												ATPSYND	FBpp0083142	93.2584	21	0.751
												CG3149	FBpp0070811	8.63309	5	0.751
												CG32039	FBpp0076169	37.8049	5	0.751
												CG42354	FBpp0301999	25.2485	10	0.751
												CG43783	FBpp0303909	12.0192	13	0.751
												CYP6A9	FBpp0289405	18.8492	11	0.751
												MRPL51	FBpp0079304	32.1839	6	0.751
												CG5989	FBpp0076373	17.4312	7	0.752
												CG7900	FBpp0112116	30.597	13	0.752
												MPCP2	FBpp0075462	47.7528	18	0.752
												CG1358	FBpp0088023	10.5809	4	0.753
												CG14613	FBpp0077059	23.2365	3	0.753
												CG1924	FBpp0073467	10.7018	6	0.753
												CG2493	FBpp0305186	19.7895	10	0.753
												JHEH1	FBpp0085807	31.0127	16	0.753
												SPOON	FBpp0070761	23.888	12	0.753
												CG8306	FBpp0086266	42.8295	20	0.754
												ND-19	FBpp0290258	66.8571	12	0.754
												RAB4	FBpp0086008	53.0516	10	0.754
												SCRAMB1	FBpp0076030	11.5385	4	0.754
												CG5853	FBpp0304025	6.24093	4	0.755
												MGE	FBpp0073033	49.3243	6	0.755
												MGSTL	FBpp0076936	19.7368	4	0.755
												GABPI	FBpp0077337	11.1905	4	0.756
												CG17883	FBpp0307006	33.6927	11	0.757
												CG6540	FBpp0074372	22.0544	8	0.757
												PGANT3	FBpp0088130	19.4903	11	0.757
												ZNT63C	FBpp0303136	18.1651	7	0.757
												CG16868	FBpp0085614	5.7971	7	0.758
												CG7382	FBpp0078761	21.1864	5	0.758
												CG7601	FBpp0084910	34.3558	13	0.758
												COX7A	FBpp0296960	47.9592	8	0.758
												KOI	FBpp0307483	58.5746	24	0.758
												NUMB	FBpp0079420	6.29496	4	0.758
												BOCKS	FBpp0099982	34.0852	12	0.759
												CG3566	FBpp0293707	78.3019	8	0.759
												FK506-BP1	FBpp0082574	51.2605	26	0.759
												HANG	FBpp0288508	13.8102	25	0.759
												ITP-R83A	FBpp0078336	10.2573	27	0.759
												JIL-1	FBpp0075965	18.6413	16	0.759
												L2HGDH	FBpp0080728	22.4176	9	0.759
												MIGA	FBpp0071189	11.619	6	0.759
												NUP160	FBpp0079788	25.7264	34	0.759
												PZG	FBpp0304178	39.8594	35	0.759
												ASRIJ	FBpp0305129	42.6357	7	0.76
												CHD3	FBpp0074766	12.2197	11	0.76
												HSC70-1	FBpp0075504	22.7769	17	0.76
												NES	FBpp0074788	10.8652	6	0.76
												ATPSYNCF6	FBpp0083824	54.717	7	0.761
												CG2310	FBpp0084800	8.76494	2	0.761
												CYP6U1	FBpp0085516	24.3852	9	0.761
												ND-75	FBpp0071129	48.5636	31	0.761
												CG10672	FBpp0076882	51.735	17	0.762
												CG11170	FBpp0071699	15.5172	6	0.762
												CG17985	FBpp0088020	21.0332	3	0.762
												CG32267	FBpp0073001	42.8571	3	0.762
												CG5991	FBpp0083921	30.2013	13	0.762
												DGT1	FBpp0084893	20.4545	11	0.762
												DMGLUT	FBpp0079876	8.26613	5	0.762
												HERP	FBpp0079116	21.2903	6	0.762
												CG10337	FBpp0080814	17.9916	3	0.763
												CG15107	FBpp0304303	13.9918	5	0.763
												CG2076	FBpp0073284	29.0323	7	0.763
												CG4230	FBpp0303018	15.285	4	0.763
												CG7453	FBpp0074437	25.9868	6	0.763
												CG7950	FBpp0084930	39.8734	6	0.763
												CG5009	FBpp0088517	53.8117	27	0.764
												HNG1	FBpp0071502	13.0159	3	0.764
												NP15.6	FBpp0083126	15.3333	3	0.764
												SCNY	FBpp0076806	19.0751	20	0.764
												SYX8	FBpp0075124	46.5517	9	0.764
												CG11200	FBpp0085611	36.6197	12	0.765
												CG15784	FBpp0070743	20.9386	12	0.765
												CG2604	FBpp0078470	30	14	0.765
												CG9706	FBpp0075085	11.8095	7	0.765
												CISD2	FBpp0084774	37.594	6	0.765
												CYT-C-P	FBpp0080446	83.3333	15	0.765
												FEO	FBpp0073266	12.8167	8	0.765
												IMPL3	FBpp0304377	39.1566	12	0.765
												LINT-1	FBpp0073296	10.6312	6	0.765
												S1P	FBpp0078120	8.99209	8	0.765
												UQCR-Q	FBpp0074984	44.9438	5	0.765
												CG3803	FBpp0072117	22.1374	8	0.766
												CG5027	FBpp0075212	10.2326	5	0.766
												GALNAC-T1	FBpp0086464	16.6389	7	0.766
												MTCH	FBpp0072379	47.7848	11	0.766
												ND-MWFE	FBpp0111653	26.0163	4	0.766
												CG4901	FBpp0079537	29.5389	19	0.767
												CG8414	FBpp0086393	31.7588	31	0.767
												CG9065	FBpp0073783	35.2273	4	0.767
												FUCTB	FBpp0079411	26.1261	10	0.767
												LIG4	FBpp0073678	8.27887	8	0.767
												SHEP	FBpp0290814	30.343	11	0.767
												SSRBETA	FBpp0075209	37.8947	4	0.767
												ATP7	FBpp0306530	12.2807	13	0.768
												BUG	FBpp0086426	12.5424	3	0.768
												CG2453	FBpp0073568	17.2757	6	0.768
												CG2909	FBpp0071376	28.7129	11	0.768
												CYP6A17	FBpp0086581	41.9162	19	0.768
												CG12182	FBpp0072829	5.76369	4	0.769
												CG6404	FBpp0076000	20.1814	9	0.769
												CG9186	FBpp0072612	44.6254	13	0.769
												HMU	FBpp0084534	33.8515	18	0.769
												JAGN	FBpp0078273	20.8122	3	0.769
												LOJ	FBpp0290663	19.4093	6	0.769
												CG2982	FBpp0070616	48.5452	34	0.77
												CG6340	FBpp0073856	10.9162	5	0.77
												ITGBN	FBpp0080990	8.38548	7	0.77
												RHO-7	FBpp0087151	11.9658	4	0.77
												ROH	FBpp0071940	46.3415	7	0.77
												SSP2	FBpp0075501	21.9959	14	0.77
												ADK3	FBpp0081806	33.3333	8	0.771
												CG32176	FBpp0074980	16.179	8	0.771
												CG7358	FBpp0074423	12.7826	11	0.771
												CHCHD2	FBpp0074161	38.2353	4	0.771
												SPEN	FBpp0077781	2.85971	15	0.771
												UNC-115A	FBpp0289791	33.8863	25	0.771
												CG4572	FBpp0083269	26.7635	14	0.772
												MRP	FBpp0089063	29.5866	43	0.772
												TPC1	FBpp0081809	24.3976	8	0.772
												VHAAC45	FBpp0087669	29.8153	8	0.772
												BIP2	FBpp0088179	16.5718	20	0.773
												BRD8	FBpp0084763	18.1193	11	0.773
												CG10880	FBpp0077515	11.828	3	0.773
												CG32075	FBpp0297066	35.305	19	0.773
												CG3887	FBpp0304684	11.1111	3	0.773
												KEK1	FBpp0304518	10.6818	7	0.773
												MTTF	FBpp0080213	31.9512	15	0.773
												SAS-4	FBpp0081088	6.21532	5	0.773
												SPASE12	FBpp0084801	37.7551	4	0.773
												WFS1	FBpp0291996	15.0235	12	0.773
												CG11030	FBpp0078766	35.241	9	0.774
												CG17593	FBpp0077214	23.9496	13	0.774
												CG5059	FBpp0077874	41.2935	7	0.774
												CG9941	FBpp0073674	19.6451	9	0.774
												GOLGIN84	FBpp0084013	43.7984	21	0.774
												HIS2B:CG17949	FBpp0085281	83.7398	17	0.774
												ND-30	FBpp0072975	43.3962	10	0.774
												PNT	FBpp0088658	5.29248	3	0.774
												SU(VAR)2-HP2	FBpp0086630	24.9923	67	0.774
												VHAM8.9	FBpp0081458	21.875	8	0.774
												NUP75	FBpp0085954	36.8263	23	0.775
												TSPO	FBpp0077726	32.4324	5	0.775
												ALPHA-MAN-IIA	FBpp0306417	16.321	16	0.776
												CG10413	FBpp0080630	15.8342	12	0.776
												CG14230	FBpp0074556	33.1034	18	0.776
												CG42542	FBpp0290325	7.75348	3	0.776
												CG5569	FBpp0072037	18.3673	4	0.776
												CG11436	FBpp0070667	24.7312	14	0.777
												CG13365	FBpp0070155	24.5614	2	0.777
												CG30089	FBpp0086421	2.77118	3	0.777
												CG30491	FBpp0087993	41.0876	14	0.777
												CG9775	FBpp0078534	36.8171	16	0.777
												CG9947	FBpp0074076	21.2885	8	0.777
												NRT	FBpp0075082	36.5248	26	0.777
												SODH-2	FBpp0081800	20.2778	6	0.777
												TIM10	FBpp0071594	48.913	8	0.777
												TRR	FBpp0070347	10.0782	21	0.777
												CG11110	FBpp0085545	28.655	4	0.778
												CG12093	FBpp0072885	21.5789	7	0.778
												CG14971	FBpp0073002	9.38166	3	0.778
												CG17652	FBpp0077570	12.2951	4	0.778
												CG3071	FBpp0070382	33.4579	18	0.778
												CG42271	FBpp0288890	2.8125	3	0.778
												CG42540	FBpp0290320	4.34783	3	0.778
												CG5110	FBpp0080536	29.0323	3	0.778
												CG7946	FBpp0084927	63.7895	29	0.778
												MEI-38	FBpp0070248	23.3846	8	0.778
												ND-ASHI	FBpp0099823	60	10	0.778
												OPA1	FBpp0086700	53.4979	56	0.778
												TOM40	FBpp0071031	30.5233	10	0.778
												CG14997	FBpp0073081	44.6389	20	0.779
												CG15743	FBpp0073586	22.8169	7	0.779
												CG17996	FBpp0080491	27.9661	4	0.779
												CG18012	FBpp0082947	30.2691	13	0.779
												CTL2	FBpp0084742	17.4623	15	0.779
												QIL1	FBpp0074982	63.1148	7	0.779
												ARFRP1	FBpp0071229	42	6	0.78
												CG14883	FBpp0082742	22.4242	6	0.78
												CG42389	FBpp0289280	17.5872	28	0.78
												CG9531	FBpp0078900	18.8854	6	0.78
												NF-YC	FBpp0070935	4.99168	3	0.78
												CG1024	FBpp0304485	16.7587	10	0.781
												CG1737	FBpp0073309	51.7497	47	0.781
												CG6006	FBpp0112387	2.48756	1	0.781
												CG8289	FBpp0074258	33.0357	17	0.781
												DBP21E2	FBpp0077674	30.0373	16	0.781
												GABAT	FBpp0291259	47.9424	19	0.781
												MAN1	FBpp0072076	34.1538	22	0.781
												SCOX	FBpp0078688	37.8486	9	0.781
												SLMAP	FBpp0291582	51.505	39	0.781
												YEM	FBpp0303324	3.0881	2	0.781
												ADF1	FBpp0303284	19.708	5	0.782
												CCDC56	FBpp0291477	32.1839	5	0.782
												CG3209	FBpp0291375	37.9085	17	0.782
												CG6308	FBpp0073853	19.3717	3	0.782
												COQ7	FBpp0070924	43.379	10	0.782
												KLP67A	FBpp0076227	20.1474	15	0.782
												NUP43	FBpp0082998	35.7542	11	0.782
												RPN13	FBpp0112987	55.7841	18	0.782
												TRP1	FBpp0079521	29.6386	13	0.782
												CG10139	FBpp0086563	29.9107	7	0.783
												CG16972	FBpp0080066	17.3099	26	0.783
												CG7627	FBpp0079228	19.8524	23	0.783
												CIA30	FBpp0084839	19.9324	7	0.783
												CPR	FBpp0078880	58.6156	43	0.783
												FS(1)H	FBpp0305499	19.2082	33	0.783
												MRPL10	FBpp0077783	20.9677	6	0.783
												STIM	FBpp0073955	31.2281	17	0.783
												BOR	FBpp0082728	62.9139	49	0.784
												CG11035	FBpp0081306	29.4372	6	0.784
												CG14215	FBpp0074515	20.6063	37	0.784
												CG1815	FBpp0085185	17.7885	25	0.784
												CG6912	FBpp0082497	18.0139	8	0.784
												CHOP24	FBpp0070643	41.8269	9	0.784
												L(2)K09913	FBpp0071872	27.8481	8	0.784
												P53	FBpp0083753	11.7172	6	0.784
												RAF2	FBpp0075144	36.8845	33	0.784
												ATPSYNE	FBpp0082391	23.4568	3	0.785
												CG34394	FBpp0297429	6.64532	9	0.785
												CG3527	FBpp0070646	22.2222	5	0.785
												CG6707	FBpp0076086	30.8271	10	0.785
												KLP3A	FBpp0070432	9.81848	11	0.785
												MRPL1	FBpp0081322	34.1808	12	0.785
												ND-51	FBpp0078847	48.5232	18	0.785
												SSP3	FBpp0080734	14.9538	24	0.785
												CG32795	FBpp0070469	16.2791	6	0.786
												E2F1	FBpp0306739	6.69915	6	0.786
												GC1	FBpp0306270	24.9221	9	0.786
												TAPDELTA	FBpp0087250	33.7349	6	0.786
												TOM20	FBpp0074672	50.8772	6	0.786
												CG11309	FBpp0078061	32.6816	10	0.787
												CG31510	FBpp0084158	15.913	19	0.787
												CG5946	FBpp0075810	27.5316	10	0.787
												CG8929	FBpp0085596	19.2751	11	0.787
												CYP6A20	FBpp0289404	47.9042	21	0.787
												MAT89BA	FBpp0082727	30.679	36	0.787
												MIRO	FBpp0302814	28.529	15	0.787
												ND-MLRQ	FBpp0070040	65.0602	8	0.787
												NHP2	FBpp0075448	65.625	9	0.787
												PORIN	FBpp0293784	85.461	27	0.787
												CG11790	FBpp0084135	13.9073	4	0.788
												PMI	FBpp0289218	28.5714	5	0.788
												SNX16	FBpp0086045	15.9705	5	0.788
												SRP	FBpp0082670	10.5685	10	0.788
												SWS	FBpp0071077	14.2456	17	0.788
												ACOX57D-P	FBpp0071532	26.8833	15	0.789
												ARALAR1	FBpp0303322	27.0893	18	0.789
												CG2316	FBpp0088214	19.863	15	0.789
												CG32649	FBpp0073530	47.8064	29	0.789
												CG5510	FBpp0083961	31.9149	10	0.789
												CG8478	FBpp0291085	40.1042	24	0.789
												EATER	FBpp0301780	37.5233	12	0.789
												MITOFILIN	FBpp0307186	47.4966	45	0.789
												ND-20	FBpp0073950	23.0769	7	0.789
												SEA	FBpp0099892	42.5868	15	0.789
												SSP	FBpp0075724	12.7717	5	0.789
												TOM70	FBpp0079893	58.7436	38	0.789
												18W	FBpp0085620	1.80505	2	0.79
												CG11306	FBpp0078076	33.8947	15	0.79
												CG5098	FBpp0303029	14.7125	17	0.79
												CG5112	FBpp0084252	31.1663	16	0.79
												DPCK	FBpp0081152	26.6949	7	0.79
												KDM4A	FBpp0087961	18.7879	7	0.79
												LANA	FBpp0076722	39.5744	133	0.79
												SPD-2	FBpp0075122	8.726	8	0.79
												UQCR-6.4	FBpp0086062	40.3509	3	0.79
												CG30349	FBpp0087731	37.7419	23	0.791
												FLASH	FBpp0086850	19.0758	11	0.791
												HAKAI	FBpp0303688	20.9302	7	0.791
												KUK	FBpp0082839	38.5965	19	0.791
												SYX13	FBpp0304386	33.8028	9	0.791
												UQCR-11	FBpp0290997	18.8235	2	0.791
												XIT	FBpp0070931	5.87084	2	0.791
												CG11151	FBpp0304108	53.913	8	0.792
												CG11180	FBpp0085566	27.2727	21	0.792
												CG11208	FBpp0085630	42.0775	19	0.792
												CG17776	FBpp0070374	45.7143	3	0.792
												CG30373	FBpp0087882	24.6835	4	0.792
												CG6310	FBpp0075968	44.5596	9	0.792
												CG6686	FBpp0088537	30.2062	25	0.792
												CG8043	FBpp0081385	39.0805	10	0.792
												CG8300	FBpp0070975	32.973	4	0.792
												CG8771	FBpp0297623	20.2572	36	0.792
												DHOD	FBpp0289671	45.679	15	0.792
												NTR	FBpp0071676	12.8205	6	0.792
												PAV	FBpp0073083	30.3269	24	0.792
												TANGO14	FBpp0303723	37.4101	10	0.792
												TRAL	FBpp0304887	44.9011	20	0.792
												ALR	FBpp0304151	30.0752	9	0.793
												ATPSYNO	FBpp0082522	76.555	19	0.793
												BAI	FBpp0084133	38.835	12	0.793
												CG4951	FBpp0112210	27.8027	13	0.793
												ENT2	FBpp0078920	10.0437	5	0.793
												GAA1	FBpp0070795	23.1454	15	0.793
												LANB1	FBpp0079113	36.1298	57	0.793
												MRPL35	FBpp0083569	20.7865	3	0.793
												TM9SF2	FBpp0080923	19.4234	13	0.793
												TUM	FBpp0086767	38.72	22	0.793
												ATPSYNDELTA	FBpp0305117	75.1592	8	0.794
												CG11999	FBpp0078450	46.7593	10	0.794
												CG4686	FBpp0083226	17.6796	3	0.794
												CG7824	FBpp0088866	10.7955	4	0.794
												CG9601	FBpp0081343	35.7553	17	0.794
												EAST	FBpp0298291	22.7156	37	0.794
												CG3061	FBpp0082332	45.4054	22	0.795
												CG32000	FBpp0112329	3.03239	4	0.795
												CG33303	FBpp0304506	41.4847	17	0.795
												CG3408	FBpp0076155	50.7553	14	0.795
												TSP42EE	FBpp0085512	20.1754	3	0.795
												140UP	FBpp0082370	33.7165	9	0.796
												CD98HC	FBpp0303762	31.0406	14	0.796
												CG3164	FBpp0077813	27.0774	17	0.796
												CG33217	FBpp0070044	22.6037	18	0.796
												CG7133	FBpp0078138	25.4958	8	0.796
												CG7903	FBpp0084973	47.1354	17	0.796
												CG9272	FBpp0088883	13.9175	5	0.796
												CG9346	FBpp0071455	13.7931	13	0.796
												EAR	FBpp0303072	20.1058	17	0.796
												PEX11	FBpp0086405	41.4938	10	0.796
												RAB6	FBpp0079943	58.6538	13	0.796
												SC2	FBpp0073017	29.4702	12	0.796
												SPIDEY	FBpp0071047	30.2181	9	0.796
												CG8331	FBpp0086654	28.0899	7	0.797
												ECA	FBpp0081576	38.8889	8	0.797
												GRASS	FBpp0084482	21.7507	6	0.797
												NAB2	FBpp0084017	22.2112	23	0.797
												PIG-X	FBpp0112286	25.7384	7	0.797
												PROD	FBpp0085785	47.9769	13	0.797
												VHA100-1	FBpp0290865	33.4507	29	0.797
												XRCC1	FBpp0070730	39.5765	20	0.797
												CG13097	FBpp0079305	31.571	20	0.798
												DNAPOL-GAMMA35	FBpp0099758	13.2964	4	0.798
												LIG3	FBpp0082071	29.0323	21	0.798
												NUP154	FBpp0088820	35.6044	46	0.798
												RPT3R	FBpp0290751	30.1235	12	0.798
												TIM17B	FBpp0112618	42.1965	7	0.798
												CG1142	FBpp0081082	41.9929	11	0.799
												CG11897	FBpp0084755	32.0961	41	0.799
												CG13392	FBpp0304317	35.8744	7	0.799
												CG17691	FBpp0291601	20.6044	5	0.799
												CG5498	FBpp0077896	19.4196	8	0.799
												CG6230	FBpp0079815	35.9184	37	0.799
												MRPL14	FBpp0305877	50.3106	9	0.799
												CG15456	FBpp0077015	29.4737	3	0.8
												CG42232	FBpp0288574	48.2709	138	0.8
												CG9372	FBpp0074713	41.9118	12	0.8
												ESYT2	FBpp0297166	9.73036	8	0.8
												HIPP1	FBpp0077914	41.0367	40	0.8
												HSP23	FBpp0301282	86.5591	18	0.8
												CG11555	FBpp0077787	25.3394	6	0.801
												CG11665	FBpp0085408	21.1246	11	0.801
												CG13484	FBpp0075522	28.4768	3	0.801
												CG34228	FBpp0111336	53.4091	6	0.801
												CG5080	FBpp0077646	13.3574	7	0.801
												CG5808	FBpp0084113	12.2511	7	0.801
												CG8108	FBpp0076069	30.3591	30	0.801
												CG8273	FBpp0306717	5.94966	6	0.801
												CG8974	FBpp0073972	42.2383	6	0.801
												DNT	FBpp0080765	8.04795	3	0.801
												GSTE7	FBpp0085856	29.5964	9	0.801
												SCPX	FBpp0080659	52.0221	26	0.801
												CG4747	FBpp0079520	50.4983	29	0.802
												CG6126	FBpp0082730	7.02703	4	0.802
												HRD3	FBpp0302807	32.2344	25	0.802
												IRE1	FBpp0112160	29.0503	26	0.802
												LIG	FBpp0087852	27.997	30	0.802
												SEC61ALPHA	FBpp0078896	21.8487	11	0.802
												SURF1	FBpp0076607	36.6667	7	0.802
												WHD	FBpp0290497	29.6675	20	0.802
												CG12213	FBpp0306273	43.619	19	0.803
												CG12877	FBpp0099868	9.98991	9	0.803
												CG15478	FBpp0071035	28.442	8	0.803
												CG7718	FBpp0083097	12.3482	5	0.803
												MFE2	FBpp0073988	58.6957	29	0.803
												NUP107	FBpp0079710	36.213	28	0.803
												OBP44A	FBpp0087892	35.6643	5	0.803
												RAB30	FBpp0079056	43.4978	9	0.803
												SURF4	FBpp0082571	18.8889	6	0.803
												ATU	FBpp0078353	13.7931	10	0.804
												CG2930	FBpp0070583	17.037	13	0.804
												CG2991	FBpp0077311	27.4021	12	0.804
												CG40472	FBpp0291442	30.8511	5	0.804
												CG5728	FBpp0084016	37.2028	50	0.804
												CG7488	FBpp0082163	21.4477	6	0.804
												FLO2	FBpp0303250	57.2727	27	0.804
												RAD17	FBpp0082433	14.2056	6	0.804
												SPLY	FBpp0086158	34.3119	23	0.804
												SPN-A	FBpp0084955	16.6667	4	0.804
												ZIP99C	FBpp0292151	17.4648	6	0.804
												CG17272	FBpp0083396	24.8322	4	0.805
												CG4281	FBpp0070325	10.2011	5	0.805
												CG7504	FBpp0271875	3.46062	6	0.805
												CYP4D20	FBpp0072837	24.902	13	0.805
												GILT1	FBpp0082228	48.8	8	0.805
												HEXO2	FBpp0071192	22.1865	13	0.805
												HIS2AV	FBpp0306426	50.3546	9	0.805
												MYO	FBpp0088163	7.35786	4	0.805
												OX	FBpp0086974	41.8182	2	0.805
												SCHLANK	FBpp0070898	19.5	12	0.805
												TYF	FBpp0070611	24.6991	38	0.805
												VAP33	FBpp0070589	55.0186	16	0.805
												CG13151	FBpp0087050	11.9205	6	0.806
												CG18659	FBpp0087707	5.61674	4	0.806
												CG31360	FBpp0082913	44.898	4	0.806
												CG7065	FBpp0071234	31.1129	34	0.806
												CG8042	FBpp0076481	51.8293	34	0.806
												CG8370	FBpp0086345	18.2514	23	0.806
												CONT	FBpp0078557	20.1439	21	0.806
												DMPD	FBpp0087509	5.47264	2	0.806
												DOM	FBpp0071530	19.9039	46	0.806
												JARID2	FBpp0076196	14.0366	28	0.806
												L(2)05287	FBpp0113107	31.0924	32	0.806
												MRPS18A	FBpp0081380	43.2258	7	0.806
												MYS	FBpp0071061	38.0615	33	0.806
												SREBP	FBpp0074644	22.5517	19	0.806
												STMA	FBpp0100147	15.1079	10	0.806
												XE7	FBpp0078377	4.98084	5	0.806
												ATPSYNBETA	FBpp0305828	65.1663	25	0.807
												CG11811	FBpp0075994	32.618	8	0.807
												CG13124	FBpp0290093	15.3518	7	0.807
												CG15160	FBpp0080620	10.3406	8	0.807
												CG2247	FBpp0073381	22.2328	18	0.807
												CG5484	FBpp0084411	16.9154	5	0.807
												CG8460	FBpp0079207	17.9104	7	0.807
												DBP73D	FBpp0075106	25.0364	15	0.807
												DLG5	FBpp0079831	30.7933	56	0.807
												L(2)K09022	FBpp0078971	23.8073	47	0.807
												MBM	FBpp0077798	14.8423	9	0.807
												MINO	FBpp0084619	18.9567	15	0.807
												MIPLE2	FBpp0305059	17.3759	4	0.807
												NUP133	FBpp0083695	23.9167	26	0.807
												PI4KIIALPHA	FBpp0089179	41.5493	23	0.807
												RPL7-LIKE	FBpp0079880	43.1907	13	0.807
												ULP1	FBpp0074462	22.3397	32	0.807
												ZNT86D	FBpp0081847	6.01093	3	0.807
												ATAC3	FBpp0305063	16.6381	10	0.808
												CG1671	FBpp0087461	35.197	26	0.808
												CG31678	FBpp0288498	13.1263	16	0.808
												CG5589	FBpp0074936	30.303	19	0.808
												CYP12E1	FBpp0290498	15.9004	8	0.808
												EC	FBpp0111713	3.09278	5	0.808
												L(1)G0289	FBpp0071404	19.36	11	0.808
												LPT	FBpp0072043	5.87045	10	0.808
												MILT	FBpp0297343	5.25478	7	0.808
												NUP98-96	FBpp0306915	30.5102	51	0.808
												PMP70	FBpp0074564	14.4361	11	0.808
												SAP130	FBpp0075661	15.0696	14	0.808
												SU(P)	FBpp0075118	16.5468	9	0.808
												SYX1A	FBpp0292260	41.5541	13	0.808
												WOL	FBpp0079234	38.6503	15	0.808
												CG11279	FBpp0304387	40.1961	5	0.809
												CG4908	FBpp0079540	25.9861	12	0.809
												CG6550	FBpp0086116	24.2754	11	0.809
												CG7137	FBpp0085693	29.6089	12	0.809
												CG8939	FBpp0073943	42.9621	33	0.809
												MRPL40	FBpp0081860	43.8776	10	0.809
												RUMP	FBpp0081601	34.019	20	0.809
												TOP2	FBpp0080825	53.9046	85	0.809
												CG5704	FBpp0072792	15.5224	5	0.81
												CG7071	FBpp0083609	35.0993	10	0.81
												DOME	FBpp0074525	6.31825	6	0.81
												DRE4	FBpp0072743	37.4332	47	0.81
												INCENP	FBpp0088035	42.2517	30	0.81
												MULK	FBpp0079576	44.3627	18	0.81
												SLGA	FBpp0076904	46.1087	34	0.81
												SUT1	FBpp0087855	11.8343	5	0.81
												ATPSYNG	FBpp0297136	44.4444	4	0.811
												CG18766	FBpp0084493	9.41558	4	0.811
												CG4360	FBpp0083307	10.7914	5	0.811
												CG7872	FBpp0073862	28.8288	10	0.811
												CG9773	FBpp0081434	9.45455	2	0.811
												ELOA	FBpp0083766	34.8367	20	0.811
												IBF2	FBpp0081464	35.3846	11	0.811
												IP259	FBpp0079607	33.9768	11	0.811
												RECK	FBpp0306008	20.5415	19	0.811
												VPS13B	FBpp0084871	2.62664	10	0.811
												CG10979	FBpp0078280	10.9489	9	0.812
												CG13907	FBpp0072490	10.4167	6	0.812
												CG16935	FBpp0086748	65.5462	21	0.812
												CG17221	FBpp0307453	29.54	9	0.812
												CG4670	FBpp0086873	13.3438	9	0.812
												CG6674	FBpp0076083	46.3519	9	0.812
												CG9248	FBpp0081000	38.8664	20	0.812
												MYB	FBpp0073961	19.1781	11	0.812
												PVR	FBpp0079244	39.894	54	0.812
												RCD4	FBpp0079268	18.593	4	0.812
												ADCK	FBpp0072227	19.6911	11	0.813
												CG14100	FBpp0074739	39.8034	15	0.813
												CG32174	FBpp0074989	30.2239	9	0.813
												CG33523	FBpp0303152	20.3364	15	0.813
												CG6791	FBpp0081934	5.39019	6	0.813
												CG7275	FBpp0075302	35.2018	16	0.813
												CSP	FBpp0078146	25.3012	6	0.813
												CTA	FBpp0306274	11.1597	6	0.813
												CYT-B5	FBpp0087979	30.597	5	0.813
												L(2)34FD	FBpp0080211	22.8849	16	0.813
												MEI-218	FBpp0100100	15.3457	18	0.813
												MFAP1	FBpp0072720	22.5941	12	0.813
												OST48	FBpp0071279	46.1024	20	0.813
												SEMA2A	FBpp0086237	20.3039	17	0.813
												VPS13	FBpp0301727	27.8531	94	0.813
												BALDSPOT	FBpp0075115	15.1899	4	0.814
												CG11851	FBpp0084183	23.5955	13	0.814
												COX5B	FBpp0078918	43.3333	6	0.814
												EAF6	FBpp0076832	30.6667	7	0.814
												EMA	FBpp0082766	7.31022	9	0.814
												INO80	FBpp0083185	5.79976	9	0.814
												PROMININ-LIKE	FBpp0072982	24.8766	22	0.814
												SEC63	FBpp0076558	32.1381	26	0.814
												CG5541	FBpp0073775	11.2311	5	0.815
												DSD	FBpp0307234	5.82011	6	0.815
												NELF-A	FBpp0303402	29.193	25	0.815
												CG11753	FBpp0081368	7.5	1	0.816
												CG6833	FBpp0291625	33.7931	10	0.816
												CG7974	FBpp0306051	23.4694	7	0.816
												CG9231	FBpp0074740	44	6	0.816
												CG9246	FBpp0081001	27.9373	21	0.816
												CHRO	FBpp0078220	46.5443	39	0.816
												CMB	FBpp0075586	14.8461	23	0.816
												ECSIT	FBpp0078296	28.8509	11	0.816
												MSBP	FBpp0290813	60.4839	17	0.816
												PA1	FBpp0073312	40.9836	4	0.816
												RECQ4	FBpp0076452	4.81317	6	0.816
												SCRA	FBpp0087986	29.7821	40	0.816
												SPT-I	FBpp0086843	27.3504	13	0.816
												CG11961	FBpp0300747	22.8956	17	0.817
												CG12945	FBpp0112126	19.8218	11	0.817
												MES2	FBpp0078212	13.2723	5	0.817
												NTPASE	FBpp0304733	37.7863	18	0.817
												PDK	FBpp0297719	31.477	12	0.817
												CG1371	FBpp0087514	45.1209	46	0.818
												CG32278	FBpp0072897	27.9279	6	0.818
												CINDR	FBpp0085066	45.805	32	0.818
												ENOK	FBpp0072159	19.6421	37	0.818
												HIP14	FBpp0303194	13.5878	7	0.818
												LAM	FBpp0297901	79.0997	72	0.818
												MGAT1	FBpp0085571	15.7205	6	0.818
												SERCA	FBpp0072126	56.6667	71	0.818
												SET2	FBpp0073610	6.26588	14	0.818
												TTM50	FBpp0070474	35.7477	17	0.818
												CG1628	FBpp0071439	8.27887	4	0.819
												CG5535	FBpp0271785	4.12698	2	0.819
												CG6236	FBpp0082576	22.6471	15	0.819
												CLC-B	FBpp0086939	19.3112	14	0.819
												COPROX	FBpp0078980	45.641	17	0.819
												CPT2	FBpp0072848	49.7751	30	0.819
												DHAP-AT	FBpp0303401	17.3482	15	0.819
												E(PC)	FBpp0303473	8.77444	11	0.819
												MCU	FBpp0300166	27.7899	15	0.819
												NC73EF	FBpp0111773	48.6878	51	0.819
												PHB2	FBpp0111775	67.1598	30	0.819
												PIG-O	FBpp0085870	8.17084	7	0.819
												RHO-4	FBpp0073366	20.8633	6	0.819
												CG1161	FBpp0307009	15.8371	3	0.82
												CG15356	FBpp0077538	19.5503	17	0.82
												CG5599	FBpp0073781	35.2814	14	0.82
												COLT	FBpp0089377	19.6078	5	0.82
												DAB	FBpp0303222	4.44915	7	0.82
												MFS16	FBpp0071516	6.36042	5	0.82
												MLD	FBpp0293452	5.69975	9	0.82
												MRPL32	FBpp0085121	30.7692	6	0.82
												ND-B22	FBpp0080051	59.7222	10	0.82
												NUP214	FBpp0071905	16.0725	28	0.82
												PHM	FBpp0072111	17.8082	5	0.82
												SFXN2	FBpp0074792	13.1498	4	0.82
												TFAM	FBpp0083355	74.7082	27	0.82
												CG10011	FBpp0084688	3.5866	8	0.821
												CG10195	FBpp0304597	26.3158	7	0.821
												CG13096	FBpp0079306	52.7166	52	0.821
												CG5382	FBpp0083630	52.8428	11	0.821
												LAMP1	FBpp0085251	19.1824	6	0.821
												NS2	FBpp0086063	43.7685	31	0.821
												CG16791	FBpp0083494	3.15884	3	0.822
												CG1907	FBpp0084813	38.8013	12	0.822
												CG33331	FBpp0082457	22.5146	8	0.822
												CG43346	FBpp0297828	64	11	0.822
												CG5045	FBpp0079590	35.5731	6	0.822
												CSAT	FBpp0271784	11.6848	4	0.822
												FAS1	FBpp0111715	26.5861	18	0.822
												ING3	FBpp0074385	4.66472	3	0.822
												MBO	FBpp0082137	33.0484	26	0.822
												ATPSYNGAMMA	FBpp0084905	68.6869	22	0.823
												CG32104	FBpp0075718	6.99588	6	0.823
												COX6B	FBpp0074584	57.2917	7	0.823
												GCS1	FBpp0288666	35.689	26	0.823
												PGANT35A	FBpp0080202	17.4051	12	0.823
												PH4ALPHAEFB	FBpp0085012	24.7273	13	0.823
												UQCR-14	FBpp0073995	56.7568	8	0.823
												YME1L	FBpp0293463	38.7838	25	0.823
												CAL1	FBpp0082841	8.06946	9	0.824
												CG12253	FBpp0079738	19.0476	6	0.824
												CG13605	FBpp0289929	13.3034	7	0.824
												CG14483	FBpp0302901	30.4878	3	0.824
												CG18094	FBpp0080784	12.7778	4	0.824
												CG7154	FBpp0079111	8.94309	6	0.824
												CG9776	FBpp0078595	28.6508	30	0.824
												HYX	FBpp0081448	38.8476	22	0.824
												MH	FBpp0073890	9.80663	7	0.824
												MRPL18	FBpp0086965	52.6882	9	0.824
												MRPL38	FBpp0073719	27.8846	11	0.824
												PTP61F	FBpp0072602	31.3869	18	0.824
												TTC19	FBpp0080720	34.1463	11	0.824
												CG10338	FBpp0080646	7.67386	3	0.825
												CG12288	FBpp0080510	38.6207	23	0.825
												CG13220	FBpp0087217	28.1046	3	0.825
												CG1360	FBpp0088025	13.4058	4	0.825
												CG14621	FBpp0077036	18.4987	6	0.825
												CG5196	FBpp0082056	25.9953	11	0.825
												DEAF1	FBpp0304463	11.6319	7	0.825
												HSP68	FBpp0083974	64.0945	43	0.825
												KDM2	FBpp0289915	11.0781	13	0.825
												NUP358	FBpp0293235	44.518	113	0.825
												PIG-K	FBpp0070333	22.5352	8	0.825
												PNN	FBpp0112122	23.4528	8	0.825
												RCC1	FBpp0076783	61.6088	33	0.825
												TGO	FBpp0081483	12.6168	5	0.825
												ABS	FBpp0078606	50.2423	29	0.826
												CG14650	FBpp0078566	14.433	11	0.826
												CG2685	FBpp0070476	25.5435	13	0.826
												CG33298	FBpp0088794	12.1292	15	0.826
												CG4706	FBpp0081812	9.83397	8	0.826
												CG8397	FBpp0086399	33.4694	9	0.826
												ERGIC53	FBpp0076352	56.8359	24	0.826
												FITM	FBpp0076880	11.25	6	0.826
												L(1)G0193	FBpp0071082	31.4241	18	0.826
												MBD-R2	FBpp0082081	30.4534	30	0.826
												NOP60B	FBpp0289464	59.4488	35	0.826
												OSTGAMMA	FBpp0079233	33.9394	13	0.826
												REEP1	FBpp0291906	20.2299	8	0.826
												HIS3:CG33857	FBpp0091103	61.0294	18	0.827
												MRPL50	FBpp0076601	36.5079	7	0.827
												PIG-T	FBpp0071123	21.643	14	0.827
												SDHA	FBpp0085736	49.3192	29	0.827
												CG42372	FBpp0289248	19.1176	1	0.828
												ENS	FBpp0073125	40.2004	38	0.828
												HCF	FBpp0088195	36.1333	41	0.828
												ND-B14.5B	FBpp0302939	54.3103	7	0.828
												NSD	FBpp0084636	11.2824	14	0.828
												NUP37	FBpp0084187	23.4375	8	0.828
												PNR	FBpp0082675	22.4074	10	0.828
												SSRP	FBpp0072151	48.1328	39	0.828
												BDG	FBpp0086434	9.61683	11	0.829
												BR140	FBpp0088092	9.65035	12	0.829
												CG12056	FBpp0071240	28.223	7	0.829
												CG13623	FBpp0084059	35.2518	4	0.829
												CG15083	FBpp0085800	10	1	0.829
												CG31156	FBpp0083670	18.3544	20	0.829
												CG4729	FBpp0300976	29.7229	14	0.829
												CG8461	FBpp0082445	25.8197	9	0.829
												COIL	FBpp0100132	40.5363	25	0.829
												FLO1	FBpp0086484	59.6244	29	0.829
												LIN-52	FBpp0070805	31.2102	4	0.829
												ND-SGDH	FBpp0306219	35.4839	8	0.829
												CDSA	FBpp0076411	14.5414	8	0.83
												CG7632	FBpp0077995	39.3939	11	0.83
												CTSB1	FBpp0073669	29.4118	9	0.83
												FRA	FBpp0086935	11.2713	14	0.83
												GNF1	FBpp0078478	42.7992	41	0.83
												L(2)NOT	FBpp0072004	10.9804	8	0.83
												MRPL28	FBpp0303669	54.3046	15	0.83
												MRPL45	FBpp0083665	36.8421	13	0.83
												NCT	FBpp0306637	25.3219	16	0.83
												NITO	FBpp0087934	27.4905	21	0.83
												PHR	FBpp0087914	18.9189	9	0.83
												SIZ	FBpp0077947	5.58491	7	0.83
												TM9SF3	FBpp0076833	20.9459	12	0.83
												USE1	FBpp0076264	58.4	14	0.83
